# Supplementary material for: The Brachiacantha Dejean, 1837 (Coleoptera, Coccinellidae) of Central America
Source: Zookeys. 2021 Mar 16;1024:157–96. doi: 10.3897/zookeys.1024.56927 (PMC7990858; doi:10.3897/zookeys.1024.56927)
Supplement: XML Treatment for Brachiacantha subfasciata [file zookeys.1024.56927-treatment6.xml]

<!DOCTYPE tp:taxon-treatment
  PUBLIC "-//TaxonX//DTD Taxonomic Treatment Publishing DTD v0 20100105//EN" "tax-treatment-NSO.dtd">
<tp:taxon-treatment xmlns:tp="http://www.plazi.org/taxpub"><tp:treatment-meta><kwd-group><label>Taxon classification</label><kwd><named-content xmlns:xlink="http://www.w3.org/1999/xlink" content-type="kingdom">Animalia</named-content></kwd><kwd><named-content xmlns:xlink="http://www.w3.org/1999/xlink" content-type="order">Coleoptera</named-content></kwd><kwd><named-content xmlns:xlink="http://www.w3.org/1999/xlink" content-type="family">Coccinellidae</named-content></kwd></kwd-group><mixed-citation publication-type="journal"><person-group><name><surname>Nestor-Arriola</surname><given-names>Jorge Ismael</given-names></name><name><surname>Toledo-Hernández</surname><given-names>Víctor Hugo</given-names></name><name><surname>Solís</surname><given-names>Ángel</given-names></name><name><surname>González</surname><given-names>Guillermo</given-names></name><name><surname>Větrovec</surname><given-names>Jaroslav</given-names></name></person-group><article-title>The <italic><tp:taxon-name><tp:taxon-name-part taxon-name-part-type="genus" reg="Brachiacantha">Brachiacantha</tp:taxon-name-part></tp:taxon-name></italic> Dejean, 1837 (<tp:taxon-name><tp:taxon-name-part taxon-name-part-type="order">Coleoptera</tp:taxon-name-part></tp:taxon-name>, <tp:taxon-name><tp:taxon-name-part taxon-name-part-type="family">Coccinellidae</tp:taxon-name-part></tp:taxon-name>) of Central America</article-title><source>Zookeys</source><day>16</day><month>3</month><year>2021</year><volume>1024</volume><fpage>157</fpage><lpage>196</lpage><pub-id pub-id-type="doi">10.3897/zookeys.1024.56927</pub-id></mixed-citation></tp:treatment-meta><tp:nomenclature><tp:taxon-name><object-id xmlns:xlink="http://www.w3.org/1999/xlink" content-type="arpha" xlink:type="simple">279C8FCF-49B8-580E-974B-9B625FCA5C96</object-id>
                <tp:taxon-name-part taxon-name-part-type="genus" reg="Brachiacantha">Brachiacantha</tp:taxon-name-part>
                <tp:taxon-name-part taxon-name-part-type="species" reg="subfasciata">subfasciata</tp:taxon-name-part>
              </tp:taxon-name><tp:taxon-authority>Mulsant</tp:taxon-authority><tp:nomenclature-citation-list><tp:nomenclature-citation><tp:taxon-name>
                    <tp:taxon-name-part taxon-name-part-type="genus" reg="Brachyacantha">Brachyacantha</tp:taxon-name-part> <tp:taxon-name-part taxon-name-part-type="species" reg="subfasciata">subfasciata</tp:taxon-name-part></tp:taxon-name><comment>Mulsant, 1850: 527. <xref ref-type="bibr" rid="B9">Crotch 1874</xref>: 211. <xref ref-type="bibr" rid="B17">Gorham 1894</xref>: 187. <xref ref-type="bibr" rid="B19">Leng 1911</xref>: 302. <xref ref-type="bibr" rid="B20">Leng 1920</xref>: 212. <xref ref-type="bibr" rid="B18">Korschefsky 1931</xref>: 207.</comment></tp:nomenclature-citation><tp:nomenclature-citation><tp:taxon-name>
                    <tp:taxon-name-part taxon-name-part-type="genus" reg="Brachiacantha">Brachiacantha</tp:taxon-name-part> <tp:taxon-name-part taxon-name-part-type="species" reg="subfasciata">subfasciata</tp:taxon-name-part></tp:taxon-name><comment>Gordon, 1985: 574. <xref ref-type="bibr" rid="B25">Nestor-Arriola and Toledo-Hernández 2019</xref>: 550.</comment></tp:nomenclature-citation></tp:nomenclature-citation-list></tp:nomenclature><tp:treatment-sec sec-type="material" id="SECID0EFCBG"><title>Material examined.</title><p>Material listed in <xref ref-type="bibr" rid="B25">Nestor-Arriola and Toledo-Hernández (2019)</xref>.</p></tp:treatment-sec><tp:treatment-sec sec-type="diagnosis" id="SECID0EPCBG"><title>Diagnosis.</title><p>Length 3.8–5 mm, width 2.8–3.3 mm. Oval body. Dorsally black with one to four spots on each elytron. Third ventrite of male with separated cusps connected by a curved emargination. Male genitalia asymmetrical; penis guide almost truncate, without apical hook.</p></tp:treatment-sec><tp:treatment-sec sec-type="distribution" id="SECID0EUCBG"><title>Distribution.</title><p>From the center of the USA to Honduras.</p></tp:treatment-sec><tp:treatment-sec sec-type="discussion" id="SECID0EZCBG"><title>Discussion.</title><p>This species is very similar to others of the <italic><tp:taxon-name><tp:taxon-name-part taxon-name-part-type="genus" reg="Brachiacantha"/><tp:taxon-name-part taxon-name-part-type="species" reg="dentipes">dentipes</tp:taxon-name-part></tp:taxon-name></italic> group, but the male genitalia are different as they lack the apical hook on the penis guide.</p></tp:treatment-sec><ref-list><ref id="B9"><mixed-citation xmlns:xlink="http://www.w3.org/1999/xlink" xlink:type="simple"><person-group><name name-style="western"><surname>Crotch</surname><given-names>GR</given-names></name></person-group> (<year>1874</year>) <source>A Revision of the Coleopterous Family <tp:taxon-name><tp:taxon-name-part taxon-name-part-type="family">Coccinellidae</tp:taxon-name-part></tp:taxon-name>.</source><publisher-name>Janson EW</publisher-name>, <publisher-loc>London</publisher-loc>, <size units="page">311 pp</size>. <ext-link xlink:type="simple" ext-link-type="doi" xlink:href="10.5962/bhl.title.8975">https://doi.org/10.5962/bhl.title.8975</ext-link></mixed-citation></ref><ref id="B17"><mixed-citation xmlns:xlink="http://www.w3.org/1999/xlink" xlink:type="simple"><person-group><name name-style="western"><surname>Gorham</surname><given-names>HS</given-names></name></person-group> (<year>1894</year>) <article-title><tp:taxon-name><tp:taxon-name-part taxon-name-part-type="family">Coccinellidae</tp:taxon-name-part></tp:taxon-name>.</article-title><source>Biologia Centrali-Americana, <tp:taxon-name><tp:taxon-name-part taxon-name-part-type="class">Insecta</tp:taxon-name-part></tp:taxon-name>, <tp:taxon-name><tp:taxon-name-part taxon-name-part-type="order">Coleoptera</tp:taxon-name-part></tp:taxon-name></source><volume>7</volume>: <fpage>177</fpage>–<lpage>208</lpage>.</mixed-citation></ref><ref id="B19"><mixed-citation xmlns:xlink="http://www.w3.org/1999/xlink" xlink:type="simple"><person-group><name name-style="western"><surname>Leng</surname><given-names>CW</given-names></name></person-group> (<year>1911</year>) <article-title>The species of <italic><tp:taxon-name><tp:taxon-name-part taxon-name-part-type="genus">Brachyacantha</tp:taxon-name-part></tp:taxon-name></italic> of North and South America.</article-title><source>Bulletin American Museum of Natural History</source><volume>30</volume>: <fpage>279</fpage>–<lpage>333</lpage>.</mixed-citation></ref><ref id="B20"><mixed-citation xmlns:xlink="http://www.w3.org/1999/xlink" xlink:type="simple"><person-group><name name-style="western"><surname>Leng</surname><given-names>CW</given-names></name></person-group> (<year>1920</year>) <source>Catalogue of the <tp:taxon-name><tp:taxon-name-part taxon-name-part-type="order">Coleoptera</tp:taxon-name-part></tp:taxon-name> of America, north of Mexico.</source><publisher-name>Mount Vernon</publisher-name>, <publisher-loc>New York</publisher-loc>, <size units="page">470 pp</size>. <ext-link xlink:type="simple" ext-link-type="doi" xlink:href="10.5962/bhl.title.8777">https://doi.org/10.5962/bhl.title.8777</ext-link></mixed-citation></ref><ref id="B18"><mixed-citation xmlns:xlink="http://www.w3.org/1999/xlink" xlink:type="simple"><person-group><name name-style="western"><surname>Korschefsky</surname><given-names>R</given-names></name></person-group> (<year>1931</year>) <source><tp:taxon-name><tp:taxon-name-part taxon-name-part-type="family">Coccinellidae</tp:taxon-name-part></tp:taxon-name> I. Coleopterorum Catalogus. Part 118. W.</source><publisher-name>Junk</publisher-name>, <publisher-loc>Berlin</publisher-loc>, <size units="page">224 pp</size>.</mixed-citation></ref><ref id="B25"><mixed-citation xmlns:xlink="http://www.w3.org/1999/xlink" xlink:type="simple"><person-group><name name-style="western"><surname>Nestor-Arriola</surname><given-names>JI</given-names></name><name name-style="western"><surname>Toledo-Hernández</surname><given-names>VH</given-names></name></person-group> (<year>2019</year>) <article-title>Contribution to the knowledge of the <italic><tp:taxon-name><tp:taxon-name-part taxon-name-part-type="genus"/><tp:taxon-name-part taxon-name-part-type="species">dentipes</tp:taxon-name-part></tp:taxon-name></italic> group of the genus <italic><tp:taxon-name><tp:taxon-name-part taxon-name-part-type="genus">Brachiacantha</tp:taxon-name-part></tp:taxon-name></italic> (<tp:taxon-name><tp:taxon-name-part taxon-name-part-type="order">Coleoptera</tp:taxon-name-part></tp:taxon-name>: <tp:taxon-name><tp:taxon-name-part taxon-name-part-type="family">Coccinellidae</tp:taxon-name-part></tp:taxon-name>).</article-title><source>Zootaxa</source><volume>4701</volume>(<issue>6</issue>): <fpage>537</fpage>–<lpage>552</lpage>. <ext-link xlink:type="simple" ext-link-type="doi" xlink:href="10.11646/zootaxa.4701.6.3">https://doi.org/10.11646/zootaxa.4701.6.3</ext-link></mixed-citation></ref></ref-list></tp:taxon-treatment>
