# Supplementary material for: The Brachiacantha Dejean, 1837 (Coleoptera, Coccinellidae) of Central America
Source: Zookeys. 2021 Mar 16;1024:157–96. doi: 10.3897/zookeys.1024.56927 (PMC7990858; doi:10.3897/zookeys.1024.56927)
Supplement: XML Treatment for Brachiacantha indubitabilis [file zookeys.1024.56927-treatment9.xml]

<!DOCTYPE tp:taxon-treatment
  PUBLIC "-//TaxonX//DTD Taxonomic Treatment Publishing DTD v0 20100105//EN" "tax-treatment-NSO.dtd">
<tp:taxon-treatment xmlns:tp="http://www.plazi.org/taxpub"><tp:treatment-meta><kwd-group><label>Taxon classification</label><kwd><named-content xmlns:xlink="http://www.w3.org/1999/xlink" content-type="kingdom">Animalia</named-content></kwd><kwd><named-content xmlns:xlink="http://www.w3.org/1999/xlink" content-type="order">Coleoptera</named-content></kwd><kwd><named-content xmlns:xlink="http://www.w3.org/1999/xlink" content-type="family">Coccinellidae</named-content></kwd></kwd-group><mixed-citation publication-type="journal"><person-group><name><surname>Nestor-Arriola</surname><given-names>Jorge Ismael</given-names></name><name><surname>Toledo-Hernández</surname><given-names>Víctor Hugo</given-names></name><name><surname>Solís</surname><given-names>Ángel</given-names></name><name><surname>González</surname><given-names>Guillermo</given-names></name><name><surname>Větrovec</surname><given-names>Jaroslav</given-names></name></person-group><article-title>The <italic><tp:taxon-name><tp:taxon-name-part taxon-name-part-type="genus" reg="Brachiacantha">Brachiacantha</tp:taxon-name-part></tp:taxon-name></italic> Dejean, 1837 (<tp:taxon-name><tp:taxon-name-part taxon-name-part-type="order">Coleoptera</tp:taxon-name-part></tp:taxon-name>, <tp:taxon-name><tp:taxon-name-part taxon-name-part-type="family">Coccinellidae</tp:taxon-name-part></tp:taxon-name>) of Central America</article-title><source>Zookeys</source><day>16</day><month>3</month><year>2021</year><volume>1024</volume><fpage>157</fpage><lpage>196</lpage><pub-id pub-id-type="doi">10.3897/zookeys.1024.56927</pub-id></mixed-citation></tp:treatment-meta><tp:nomenclature><tp:taxon-name><object-id xmlns:xlink="http://www.w3.org/1999/xlink" content-type="arpha" xlink:type="simple">A4DE1A3A-CC7A-5255-B911-827FE74FC13B</object-id>
                <tp:taxon-name-part taxon-name-part-type="genus" reg="Brachiacantha">Brachiacantha</tp:taxon-name-part>
                <tp:taxon-name-part taxon-name-part-type="species" reg="indubitabilis">indubitabilis</tp:taxon-name-part>
              </tp:taxon-name><tp:taxon-authority>Crotch</tp:taxon-authority><tp:nomenclature-citation-list><tp:nomenclature-citation><tp:taxon-name>
                    <tp:taxon-name-part taxon-name-part-type="genus" reg="Brachyacantha">Brachyacantha</tp:taxon-name-part> <tp:taxon-name-part taxon-name-part-type="species" reg="indubitabilis">indubitabilis</tp:taxon-name-part></tp:taxon-name><comment>Crotch, 1873: 379. <xref ref-type="bibr" rid="B5">Casey 1899</xref>: 120. <xref ref-type="bibr" rid="B19">Leng 1911</xref>: 315. <xref ref-type="bibr" rid="B18">Korschefsky 1931</xref>: 205.</comment></tp:nomenclature-citation><tp:nomenclature-citation><tp:taxon-name>
                    <tp:taxon-name-part taxon-name-part-type="genus" reg="Hyperaspis">Hyperaspis</tp:taxon-name-part> <tp:taxon-name-part taxon-name-part-type="species" reg="triplicans">triplicans</tp:taxon-name-part></tp:taxon-name><comment>Casey, 1924: 163. <xref ref-type="bibr" rid="B18">Korschefsky 1931</xref>: 198. <xref ref-type="bibr" rid="B10">Dobzhansky 1941</xref>: 11.</comment></tp:nomenclature-citation><tp:nomenclature-citation><tp:taxon-name>
                    <tp:taxon-name-part taxon-name-part-type="genus" reg="Hyperaspis">Hyperaspis</tp:taxon-name-part> <tp:taxon-name-part taxon-name-part-type="species" reg="triplicans">triplicans</tp:taxon-name-part> <tp:taxon-name-part taxon-name-part-type="subspecies" reg="microsticta">microsticta</tp:taxon-name-part></tp:taxon-name><comment>Casey, 1924: 163. <xref ref-type="bibr" rid="B18">Korschefsky 1931</xref>: 192. <xref ref-type="bibr" rid="B10">Dobzhansky 1941</xref>: 11.</comment></tp:nomenclature-citation><tp:nomenclature-citation><tp:taxon-name>
                    <tp:taxon-name-part taxon-name-part-type="genus" reg="Brachiacantha">Brachiacantha</tp:taxon-name-part> <tp:taxon-name-part taxon-name-part-type="species" reg="indubitabilis">indubitabilis</tp:taxon-name-part></tp:taxon-name><comment>Gordon, 1985: 596. <xref ref-type="bibr" rid="B12">Flores-Mejía and Salas-Araiza 2004</xref>: 14.</comment></tp:nomenclature-citation></tp:nomenclature-citation-list></tp:nomenclature><tp:treatment-sec sec-type="material" id="SECID0EYVBG"><title>Material examined.</title><p>Costa Rica • 2♀, 6♂; Guanacaste Prov., 20 km N Liberia; 15 Jul 1989; David G. Furth leg. (<abbrev xmlns:xlink="http://www.w3.org/1999/xlink" content-type="institution" xlink:title="United States National Museum of Natural History, Washington D. C., USA" id="ABBRID0E5VBG" xlink:type="simple">USNMNH</abbrev>). Guatemala • 1♂; Chicacao; 07 Jul 1949; T. H. Farr leg. (<abbrev xmlns:xlink="http://www.w3.org/1999/xlink" content-type="institution" xlink:title="United States National Museum of Natural History, Washington D. C., USA" id="ABBRID0EDWBG" xlink:type="simple">USNMNH</abbrev>).</p></tp:treatment-sec><tp:treatment-sec sec-type="diagnosis" id="SECID0EIWBG"><title>Diagnosis.</title><p>Length 3.2–3.7 mm, width 2.5–2.8 mm. Dorsally black, pronotum with lateral and anterior margins yellow, orange, or red; each elytron with three orange or red spots, males and females without humeral spots. Males without ventral cusps. Penis guide of male genitalia asymmetrical.</p></tp:treatment-sec><tp:treatment-sec sec-type="distribution" id="SECID0ENWBG"><title>Distribution.</title><p>United States of America and México. New record to Costa Rica and Guatemala.</p></tp:treatment-sec><tp:treatment-sec sec-type="discussion" id="SECID0ESWBG"><title>Discussion.</title><p>This species shows a color pattern that is very common in species of the <italic><tp:taxon-name><tp:taxon-name-part taxon-name-part-type="genus" reg="Brachiacantha"/><tp:taxon-name-part taxon-name-part-type="species" reg="dentipes">dentipes</tp:taxon-name-part></tp:taxon-name></italic> group; however, it can be recognized because it lacks ventral cusps and lacks humeral spots in males.</p></tp:treatment-sec><ref-list><ref id="B5"><mixed-citation xmlns:xlink="http://www.w3.org/1999/xlink" xlink:type="simple"><person-group><name name-style="western"><surname>Casey</surname><given-names>TL</given-names></name></person-group> (<year>1899</year>) <article-title>A revision of the American <tp:taxon-name><tp:taxon-name-part taxon-name-part-type="family">Coccinellidae</tp:taxon-name-part></tp:taxon-name>.</article-title><source>Journal of the New York Entomological Society</source><volume>7</volume>: <fpage>7</fpage>–<lpage>169</lpage>.</mixed-citation></ref><ref id="B19"><mixed-citation xmlns:xlink="http://www.w3.org/1999/xlink" xlink:type="simple"><person-group><name name-style="western"><surname>Leng</surname><given-names>CW</given-names></name></person-group> (<year>1911</year>) <article-title>The species of <italic><tp:taxon-name><tp:taxon-name-part taxon-name-part-type="genus">Brachyacantha</tp:taxon-name-part></tp:taxon-name></italic> of North and South America.</article-title><source>Bulletin American Museum of Natural History</source><volume>30</volume>: <fpage>279</fpage>–<lpage>333</lpage>.</mixed-citation></ref><ref id="B18"><mixed-citation xmlns:xlink="http://www.w3.org/1999/xlink" xlink:type="simple"><person-group><name name-style="western"><surname>Korschefsky</surname><given-names>R</given-names></name></person-group> (<year>1931</year>) <source><tp:taxon-name><tp:taxon-name-part taxon-name-part-type="family">Coccinellidae</tp:taxon-name-part></tp:taxon-name> I. Coleopterorum Catalogus. Part 118. W.</source><publisher-name>Junk</publisher-name>, <publisher-loc>Berlin</publisher-loc>, <size units="page">224 pp</size>.</mixed-citation></ref><ref id="B10"><mixed-citation xmlns:xlink="http://www.w3.org/1999/xlink" xlink:type="simple"><person-group><name name-style="western"><surname>Dobzhansky</surname><given-names>T</given-names></name></person-group> (<year>1941</year>) <article-title>Beetles of the genus <italic><tp:taxon-name><tp:taxon-name-part taxon-name-part-type="genus">Hyperaspis</tp:taxon-name-part></tp:taxon-name></italic> inhabiting the United States.</article-title><source>Smithsonian Miscellaneous Collection</source><volume>101</volume>: <fpage>1</fpage>–<lpage>94</lpage>.</mixed-citation></ref><ref id="B12"><mixed-citation xmlns:xlink="http://www.w3.org/1999/xlink" xlink:type="simple"><person-group><name name-style="western"><surname>Flores-Mejía</surname><given-names>S</given-names></name><name name-style="western"><surname>Salas-Araiza</surname><given-names>MD</given-names></name></person-group> (<year>2004</year>) <article-title>Coccinélidos (<tp:taxon-name><tp:taxon-name-part taxon-name-part-type="order">Coleoptera</tp:taxon-name-part></tp:taxon-name>: <tp:taxon-name><tp:taxon-name-part taxon-name-part-type="family">Coccinellidae</tp:taxon-name-part></tp:taxon-name>) del Estado de Guanajuato en la Colección Leopoldo Tinoco Corona de la Universidad de Guanajauto.</article-title><source>Acta Universitaria</source><volume>14</volume>(<issue>2</issue>): <fpage>8</fpage>–<lpage>16</lpage>. <ext-link xlink:type="simple" ext-link-type="doi" xlink:href="10.15174/au.2004.233">https://doi.org/10.15174/au.2004.233</ext-link></mixed-citation></ref></ref-list></tp:taxon-treatment>
