# Supplementary material for: The Brachiacantha Dejean, 1837 (Coleoptera, Coccinellidae) of Central America
Source: Zookeys. 2021 Mar 16;1024:157–96. doi: 10.3897/zookeys.1024.56927 (PMC7990858; doi:10.3897/zookeys.1024.56927)
Supplement: XML Treatment for Brachiacantha nubes [file zookeys.1024.56927-treatment10.xml]

<!DOCTYPE tp:taxon-treatment
  PUBLIC "-//TaxonX//DTD Taxonomic Treatment Publishing DTD v0 20100105//EN" "tax-treatment-NSO.dtd">
<tp:taxon-treatment xmlns:tp="http://www.plazi.org/taxpub"><tp:treatment-meta><kwd-group><label>Taxon classification</label><kwd><named-content xmlns:xlink="http://www.w3.org/1999/xlink" content-type="kingdom">Animalia</named-content></kwd><kwd><named-content xmlns:xlink="http://www.w3.org/1999/xlink" content-type="order">Coleoptera</named-content></kwd><kwd><named-content xmlns:xlink="http://www.w3.org/1999/xlink" content-type="family">Coccinellidae</named-content></kwd></kwd-group><mixed-citation publication-type="journal"><person-group><name><surname>Nestor-Arriola</surname><given-names>Jorge Ismael</given-names></name><name><surname>Toledo-Hernández</surname><given-names>Víctor Hugo</given-names></name><name><surname>Solís</surname><given-names>Ángel</given-names></name><name><surname>González</surname><given-names>Guillermo</given-names></name><name><surname>Větrovec</surname><given-names>Jaroslav</given-names></name></person-group><article-title>The <italic><tp:taxon-name><tp:taxon-name-part taxon-name-part-type="genus" reg="Brachiacantha">Brachiacantha</tp:taxon-name-part></tp:taxon-name></italic> Dejean, 1837 (<tp:taxon-name><tp:taxon-name-part taxon-name-part-type="order">Coleoptera</tp:taxon-name-part></tp:taxon-name>, <tp:taxon-name><tp:taxon-name-part taxon-name-part-type="family">Coccinellidae</tp:taxon-name-part></tp:taxon-name>) of Central America</article-title><source>Zookeys</source><day>16</day><month>3</month><year>2021</year><volume>1024</volume><fpage>157</fpage><lpage>196</lpage><pub-id pub-id-type="doi">10.3897/zookeys.1024.56927</pub-id></mixed-citation></tp:treatment-meta><tp:nomenclature><tp:taxon-name><object-id xmlns:xlink="http://www.w3.org/1999/xlink" content-type="arpha" xlink:type="simple">ED4E49CE-6A78-5D2E-8B15-6E833040B571</object-id>
                <tp:taxon-name-part taxon-name-part-type="genus" reg="Brachiacantha">Brachiacantha</tp:taxon-name-part>
                <tp:taxon-name-part taxon-name-part-type="species" reg="nubes">nubes</tp:taxon-name-part>
                <object-id xmlns:xlink="http://www.w3.org/1999/xlink" content-type="zoobank" xlink:type="simple">http://zoobank.org/53F5C5F1-0FFC-4459-A961-6925D79CB500</object-id>
              </tp:taxon-name><tp:taxon-authority>Nestor-Arriola, Toledo-Hernández &amp; Solís</tp:taxon-authority><tp:taxon-status xmlns:xlink="http://www.w3.org/1999/xlink" xlink:type="simple">sp. nov.</tp:taxon-status><xref ref-type="fig" rid="F5">Figures 21–24</xref></tp:nomenclature><tp:treatment-sec sec-type="Holotype" id="SECID0E3YBG"><title>Holotype.</title><p>Male, pinned, with genitalia in a separate microvial. Original labels: “Est. Santa Elena, Viejo, Santa Elena, Las Nubes, Prov. San José, COSTA RICA, 1210 m, 23–28 Oct. 1995, col. E. Alfaro, L_S_371750_507800, #6385” (<named-content xmlns:xlink="http://www.w3.org/1999/xlink" content-type="dwc:institutional_code" xlink:type="simple">MNCR</named-content>).</p></tp:treatment-sec><tp:treatment-sec sec-type="diagnosis" id="SECID0EHZBG"><title>Diagnosis.</title><p>Dorsal color pale orange with five black spots on each elytron, pronotum orange with a basal black macula covering more than the half of the pronotum.</p></tp:treatment-sec><tp:treatment-sec sec-type="description" id="SECID0EMZBG"><title>Description.</title><p>Male holotype. Length 2.4 mm, width 2 mm; body rounded, convex. Dorsal color pale orange except pronotum with large black macula covering more than the half except the lateral and anterior margins and the middle line in the apical half until the center of the pronotal disk; scutellar shield black; each elytron with five black oval spots: sub-humeral spot large, scutellar spot over the elytral suture near the middle of the elytra, mid-lateral spot on the apical half of the elytra, discal spot on the apical half of the elytra, sub-apical spot over the elytral suture (Fig. <xref ref-type="fig" rid="F5">21</xref>). Ventral surface with head, prosternum, metaventrite and abdomen dark brown; legs, mouthparts and antennae yellow. Head punctures small, separated by 1½ their diameter, each puncture as large as an eye facet; pronotal punctures larger than head punctures, separated by 1½× their diameter; elytral punctures as large as head punctures, separated by 1½× their diameter; metaventral punctures larger than pronotal punctures, separated by their diameter. Clypeus emarginated. Prosternal carinae not examined. Protibia not flanged, basal tooth small. Basal abdominal ventrite without setal tuft. Abdomen with postcoxal line on basal abdominal ventrite slightly flattened along posterior ventrite margin; ventrite with sparse, long pubescence and small, dense punctures. Ventrites IV–VI depressed and emarginated (Fig. <xref ref-type="fig" rid="F5">22</xref>). Ventrites II–VI pubescent throughout, punctures fine, dense; third ventrite with a tubercle on each side of central part. Genitalia with penis guide slightly shorter than parameres, symmetrical, sides slightly convergent, slightly wider before apex, apex truncate (Fig. <xref ref-type="fig" rid="F5">23</xref>); parameres curved, wide at base, narrowed to apex, apex acute, setae arising from the apex (Fig. <xref ref-type="fig" rid="F5">24</xref>). Penis not examined.</p><p>Female. Unknown.</p></tp:treatment-sec><tp:treatment-sec sec-type="variation" id="SECID0ED1BG"><title>Variation.</title><p>Unknown.</p></tp:treatment-sec><tp:treatment-sec sec-type="etymology" id="SECID0EI1BG"><title>Etymology.</title><p>The name refers to the type location.</p></tp:treatment-sec><tp:treatment-sec sec-type="type locality" id="SECID0EN1BG"><title>Type locality.</title><p>COSTA RICA, San José: Santa Elena de General Viejo, Las Nubes Biological Reserve Ecocampus (Faculty of Environmental Studies, York University), <named-content xmlns:xlink="http://www.w3.org/1999/xlink" content-type="dwc:verbatimCoordinates" xlink:type="simple"><named-content content-type="geo-json" specific-use="{&#34;type&#34;:&#34;Point&#34;,&#34;coordinates&#34;:[-83.603283,9.385569]}" id="NCID0EW1BG" xlink:type="simple">9°23'08.05"N, 83°36'11.82"W</named-content></named-content>.</p></tp:treatment-sec><tp:treatment-sec sec-type="distribution" id="SECID0E21BG"><title>Distribution.</title><p>Costa Rica.</p></tp:treatment-sec><tp:treatment-sec sec-type="discussion" id="SECID0EA2BG"><title>Discussion.</title><p>This species is easily identifiable by its dorsal coloration. The only species it could be confused with is <italic><tp:taxon-name><tp:taxon-name-part taxon-name-part-type="genus" reg="Brachiacantha">B.</tp:taxon-name-part> <tp:taxon-name-part taxon-name-part-type="species" reg="lepida">lepida</tp:taxon-name-part></tp:taxon-name></italic>; however, the number and arrangement of elytral spots are different in these species as <italic><tp:taxon-name><tp:taxon-name-part taxon-name-part-type="genus" reg="Brachiacantha"/><tp:taxon-name-part taxon-name-part-type="species" reg="nubes">nubes</tp:taxon-name-part></tp:taxon-name></italic> has more spots than <italic><tp:taxon-name><tp:taxon-name-part taxon-name-part-type="genus" reg="Brachiacantha"/><tp:taxon-name-part taxon-name-part-type="species" reg="lepida">lepida</tp:taxon-name-part></tp:taxon-name></italic>.</p></tp:treatment-sec><tp:treatment-sec><!--Section generated to contain objects referenced in tp:taxon-treatment.--><fig id="F5" position="float" orientation="portrait"><object-id xmlns:xlink="http://www.w3.org/1999/xlink" content-type="doi" xlink:type="simple">10.3897/zookeys.1024.56927.figures21-24</object-id><object-id xmlns:xlink="http://www.w3.org/1999/xlink" content-type="arpha" xlink:type="simple">87030A0B-1FDC-5517-94B0-8FF3A421E5B6</object-id><label>Figures 21–24.</label><caption><p><italic><tp:taxon-name><tp:taxon-name-part taxon-name-part-type="genus" reg="Brachiacantha">Brachiacantha</tp:taxon-name-part> <tp:taxon-name-part taxon-name-part-type="species" reg="nubes">nubes</tp:taxon-name-part></tp:taxon-name></italic> sp. nov., male <bold>21</bold> Dorsal view <bold>22</bold> Abdomen <bold>23</bold> Tegmen, lateral view <bold>24</bold> Tegmen, concave side view.</p></caption><graphic xmlns:xlink="http://www.w3.org/1999/xlink" xlink:href="zookeys-1024-157-g005.jpg" position="float" orientation="portrait" xlink:type="simple" id="oo_520870.jpg"><uri content-type="original_file" xlink:type="simple">https://binary.pensoft.net/fig/520870</uri></graphic></fig></tp:treatment-sec></tp:taxon-treatment>
