# Supplementary material for: The Brachiacantha Dejean, 1837 (Coleoptera, Coccinellidae) of Central America
Source: Zookeys. 2021 Mar 16;1024:157–96. doi: 10.3897/zookeys.1024.56927 (PMC7990858; doi:10.3897/zookeys.1024.56927)
Supplement: XML Treatment for Brachiacantha fenestrata [file zookeys.1024.56927-treatment11.xml]

<!DOCTYPE tp:taxon-treatment
  PUBLIC "-//TaxonX//DTD Taxonomic Treatment Publishing DTD v0 20100105//EN" "tax-treatment-NSO.dtd">
<tp:taxon-treatment xmlns:tp="http://www.plazi.org/taxpub"><tp:treatment-meta><kwd-group><label>Taxon classification</label><kwd><named-content xmlns:xlink="http://www.w3.org/1999/xlink" content-type="kingdom">Animalia</named-content></kwd><kwd><named-content xmlns:xlink="http://www.w3.org/1999/xlink" content-type="order">Coleoptera</named-content></kwd><kwd><named-content xmlns:xlink="http://www.w3.org/1999/xlink" content-type="family">Coccinellidae</named-content></kwd></kwd-group><mixed-citation publication-type="journal"><person-group><name><surname>Nestor-Arriola</surname><given-names>Jorge Ismael</given-names></name><name><surname>Toledo-Hernández</surname><given-names>Víctor Hugo</given-names></name><name><surname>Solís</surname><given-names>Ángel</given-names></name><name><surname>González</surname><given-names>Guillermo</given-names></name><name><surname>Větrovec</surname><given-names>Jaroslav</given-names></name></person-group><article-title>The <italic><tp:taxon-name><tp:taxon-name-part taxon-name-part-type="genus" reg="Brachiacantha">Brachiacantha</tp:taxon-name-part></tp:taxon-name></italic> Dejean, 1837 (<tp:taxon-name><tp:taxon-name-part taxon-name-part-type="order">Coleoptera</tp:taxon-name-part></tp:taxon-name>, <tp:taxon-name><tp:taxon-name-part taxon-name-part-type="family">Coccinellidae</tp:taxon-name-part></tp:taxon-name>) of Central America</article-title><source>Zookeys</source><day>16</day><month>3</month><year>2021</year><volume>1024</volume><fpage>157</fpage><lpage>196</lpage><pub-id pub-id-type="doi">10.3897/zookeys.1024.56927</pub-id></mixed-citation></tp:treatment-meta><tp:nomenclature><tp:taxon-name><object-id xmlns:xlink="http://www.w3.org/1999/xlink" content-type="arpha" xlink:type="simple">95E70343-C617-5F44-BFA6-04E6A225E35A</object-id>
                <tp:taxon-name-part taxon-name-part-type="genus" reg="Brachiacantha">Brachiacantha</tp:taxon-name-part>
                <tp:taxon-name-part taxon-name-part-type="species" reg="fenestrata">fenestrata</tp:taxon-name-part>
              </tp:taxon-name><tp:taxon-authority>Gorham</tp:taxon-authority><xref ref-type="fig" rid="F1">Figures 3</xref><xref ref-type="fig" rid="F6">, 25–28</xref><tp:nomenclature-citation-list><tp:nomenclature-citation><tp:taxon-name>
                    <tp:taxon-name-part taxon-name-part-type="genus" reg="Brachyacantha">Brachyacantha</tp:taxon-name-part> <tp:taxon-name-part taxon-name-part-type="species" reg="fenestrata">fenestrata</tp:taxon-name-part></tp:taxon-name><comment>Gorham, 1894: 190. <xref ref-type="bibr" rid="B19">Leng 1911</xref>: 322.</comment></tp:nomenclature-citation></tp:nomenclature-citation-list></tp:nomenclature><tp:treatment-sec sec-type="material" id="SECID0ED5BG"><title>Material examined.</title><p>160 specimens from Costa Rica: Alajuela, Guanacaste, Heredia, and Puntarenas; Panamá: Chiquirí (<named-content xmlns:xlink="http://www.w3.org/1999/xlink" content-type="dwc:institutional_code" xlink:type="simple">MNCR</named-content>, <named-content xmlns:xlink="http://www.w3.org/1999/xlink" content-type="dwc:institutional_code" xlink:type="simple">MUCR</named-content>, <named-content xmlns:xlink="http://www.w3.org/1999/xlink" content-type="dwc:institutional_code" xlink:type="simple">MZCR</named-content>).</p></tp:treatment-sec><tp:treatment-sec sec-type="diagnosis" id="SECID0EY5BG"><title>Diagnosis.</title><p>Dorsally black or dark brown; pronotum with the anterior angles, the anterior margin and two convergent oval spots on the center of the disc, pale yellow; each elytron has five pale spots (Fig. <xref ref-type="fig" rid="F1">3</xref>). Male abdomen with ventrites I-V depressed, emarginated, and abundantly pubescent. Male genitalia with the penis guide apically truncate and slightly longer than parameres, symmetrical, with convergent sides (Fig. <xref ref-type="fig" rid="F6">25</xref>); parameres slender, apex rounded, setae arising from the convex side margin (Fig. <xref ref-type="fig" rid="F6">26</xref>); penis curved in basal 1/2, apex with small alae, basal capsule without crest, inner arm of basal capsule long and slender (Figs <xref ref-type="fig" rid="F6">27</xref>, <xref ref-type="fig" rid="F6">28</xref>).</p></tp:treatment-sec><tp:treatment-sec sec-type="variation" id="SECID0ES6BG"><title>Variation.</title><p>In some specimens the elytral spots are fused.</p></tp:treatment-sec><tp:treatment-sec sec-type="distribution" id="SECID0EX6BG"><title>Distribution.</title><p>Costa Rica and Panamá. The records of México must be confirmed.</p></tp:treatment-sec><tp:treatment-sec sec-type="discussion" id="SECID0E36BG"><title>Discussion.</title><p>This species is easily recognizable by the pronotal pale spots.</p></tp:treatment-sec><tp:treatment-sec><!--Section generated to contain objects referenced in tp:taxon-treatment.--><fig id="F1" position="float" orientation="portrait"><object-id xmlns:xlink="http://www.w3.org/1999/xlink" content-type="doi" xlink:type="simple">10.3897/zookeys.1024.56927.figures1-4</object-id><object-id xmlns:xlink="http://www.w3.org/1999/xlink" content-type="arpha" xlink:type="simple">10ABA89F-E1E0-599B-8C1E-0F1082E76B6D</object-id><label>Figures 1–4.</label><caption><p><italic><tp:taxon-name><tp:taxon-name-part taxon-name-part-type="genus" reg="Brachiacantha">Brachiacantha</tp:taxon-name-part></tp:taxon-name></italic> sp. <bold>1</bold><italic><tp:taxon-name><tp:taxon-name-part taxon-name-part-type="genus" reg="Brachiacantha">Brachiacantha</tp:taxon-name-part> <tp:taxon-name-part taxon-name-part-type="species" reg="lepida">lepida</tp:taxon-name-part></tp:taxon-name></italic>, dark habitus (image by Jorge Valdez Carrazco) <bold>2</bold><italic><tp:taxon-name><tp:taxon-name-part taxon-name-part-type="genus" reg="Brachiacantha">B.</tp:taxon-name-part> <tp:taxon-name-part taxon-name-part-type="species" reg="lepida">lepida</tp:taxon-name-part></tp:taxon-name></italic>, common habitus (image by Jorge Valdez Carrazco) <bold>3</bold><italic><tp:taxon-name><tp:taxon-name-part taxon-name-part-type="genus" reg="Brachiacantha">Brachiacantha</tp:taxon-name-part> <tp:taxon-name-part taxon-name-part-type="species" reg="fenestrata">fenestrata</tp:taxon-name-part></tp:taxon-name></italic>, male <bold>4</bold><italic><tp:taxon-name><tp:taxon-name-part taxon-name-part-type="genus" reg="Brachiacantha">Brachiacantha</tp:taxon-name-part> <tp:taxon-name-part taxon-name-part-type="species" reg="octostigma">octostigma</tp:taxon-name-part></tp:taxon-name></italic>, male (image by Jorge Valdez Carrazco).</p></caption><graphic xmlns:xlink="http://www.w3.org/1999/xlink" xlink:href="zookeys-1024-157-g001.jpg" position="float" orientation="portrait" xlink:type="simple" id="oo_520866.jpg"><uri content-type="original_file" xlink:type="simple">https://binary.pensoft.net/fig/520866</uri></graphic></fig><fig id="F6" position="float" orientation="portrait"><object-id xmlns:xlink="http://www.w3.org/1999/xlink" content-type="doi" xlink:type="simple">10.3897/zookeys.1024.56927.figures25-28</object-id><object-id xmlns:xlink="http://www.w3.org/1999/xlink" content-type="arpha" xlink:type="simple">93F78C2D-3D30-5459-BC6C-1588334A59A2</object-id><label>Figures 25–28.</label><caption><p><italic><tp:taxon-name><tp:taxon-name-part taxon-name-part-type="genus" reg="Brachiacantha">Brachiacantha</tp:taxon-name-part> <tp:taxon-name-part taxon-name-part-type="species" reg="fenestrata">fenestrata</tp:taxon-name-part></tp:taxon-name></italic>, male genitalia <bold>25</bold> Tegmen <bold>26</bold> Tegmen lateral view <bold>27</bold> Penis <bold>28</bold> Penis apex.</p></caption><graphic xmlns:xlink="http://www.w3.org/1999/xlink" xlink:href="zookeys-1024-157-g006.jpg" position="float" orientation="portrait" xlink:type="simple" id="oo_520871.jpg"><uri content-type="original_file" xlink:type="simple">https://binary.pensoft.net/fig/520871</uri></graphic></fig></tp:treatment-sec><ref-list><ref id="B19"><mixed-citation xmlns:xlink="http://www.w3.org/1999/xlink" xlink:type="simple"><person-group><name name-style="western"><surname>Leng</surname><given-names>CW</given-names></name></person-group> (<year>1911</year>) <article-title>The species of <italic><tp:taxon-name><tp:taxon-name-part taxon-name-part-type="genus">Brachyacantha</tp:taxon-name-part></tp:taxon-name></italic> of North and South America.</article-title><source>Bulletin American Museum of Natural History</source><volume>30</volume>: <fpage>279</fpage>–<lpage>333</lpage>.</mixed-citation></ref></ref-list></tp:taxon-treatment>
