# Supplementary material for: The Brachiacantha Dejean, 1837 (Coleoptera, Coccinellidae) of Central America
Source: Zookeys. 2021 Mar 16;1024:157–96. doi: 10.3897/zookeys.1024.56927 (PMC7990858; doi:10.3897/zookeys.1024.56927)
Supplement: XML Treatment for Brachiacantha bipartita [file zookeys.1024.56927-treatment13.xml]

<!DOCTYPE tp:taxon-treatment
  PUBLIC "-//TaxonX//DTD Taxonomic Treatment Publishing DTD v0 20100105//EN" "tax-treatment-NSO.dtd">
<tp:taxon-treatment xmlns:tp="http://www.plazi.org/taxpub"><tp:treatment-meta><kwd-group><label>Taxon classification</label><kwd><named-content xmlns:xlink="http://www.w3.org/1999/xlink" content-type="kingdom">Animalia</named-content></kwd><kwd><named-content xmlns:xlink="http://www.w3.org/1999/xlink" content-type="order">Coleoptera</named-content></kwd><kwd><named-content xmlns:xlink="http://www.w3.org/1999/xlink" content-type="family">Coccinellidae</named-content></kwd></kwd-group><mixed-citation publication-type="journal"><person-group><name><surname>Nestor-Arriola</surname><given-names>Jorge Ismael</given-names></name><name><surname>Toledo-Hernández</surname><given-names>Víctor Hugo</given-names></name><name><surname>Solís</surname><given-names>Ángel</given-names></name><name><surname>González</surname><given-names>Guillermo</given-names></name><name><surname>Větrovec</surname><given-names>Jaroslav</given-names></name></person-group><article-title>The <italic><tp:taxon-name><tp:taxon-name-part taxon-name-part-type="genus" reg="Brachiacantha">Brachiacantha</tp:taxon-name-part></tp:taxon-name></italic> Dejean, 1837 (<tp:taxon-name><tp:taxon-name-part taxon-name-part-type="order">Coleoptera</tp:taxon-name-part></tp:taxon-name>, <tp:taxon-name><tp:taxon-name-part taxon-name-part-type="family">Coccinellidae</tp:taxon-name-part></tp:taxon-name>) of Central America</article-title><source>Zookeys</source><day>16</day><month>3</month><year>2021</year><volume>1024</volume><fpage>157</fpage><lpage>196</lpage><pub-id pub-id-type="doi">10.3897/zookeys.1024.56927</pub-id></mixed-citation></tp:treatment-meta><tp:nomenclature><tp:taxon-name><object-id xmlns:xlink="http://www.w3.org/1999/xlink" content-type="arpha" xlink:type="simple">F886EDA4-33A4-5187-A44E-0FF2DE2E287C</object-id>
                <tp:taxon-name-part taxon-name-part-type="genus" reg="Brachiacantha">Brachiacantha</tp:taxon-name-part>
                <tp:taxon-name-part taxon-name-part-type="species" reg="bipartita">bipartita</tp:taxon-name-part>
              </tp:taxon-name><tp:taxon-authority>Mulsant</tp:taxon-authority><xref ref-type="fig" rid="F2">Figures 5</xref><xref ref-type="fig" rid="F8">, 33–36</xref><tp:nomenclature-citation-list><tp:nomenclature-citation><tp:taxon-name>
                    <tp:taxon-name-part taxon-name-part-type="genus" reg="Brachyacantha">Brachyacantha</tp:taxon-name-part> <tp:taxon-name-part taxon-name-part-type="species" reg="bipartita">bipartita</tp:taxon-name-part></tp:taxon-name><comment>Mulsant, 1850: 521. <xref ref-type="bibr" rid="B9">Crotch 1874</xref>: 211.</comment></tp:nomenclature-citation><tp:nomenclature-citation><tp:taxon-name>
                    <tp:taxon-name-part taxon-name-part-type="genus" reg="Brachyacantha">Brachyacantha</tp:taxon-name-part> <tp:taxon-name-part taxon-name-part-type="species" reg="westwoodii">westwoodii</tp:taxon-name-part></tp:taxon-name><comment>Gorham, 1894: 185 (in part). <xref ref-type="bibr" rid="B19">Leng 1911</xref>: 305 (in part).</comment></tp:nomenclature-citation><tp:nomenclature-citation><tp:taxon-name>
                    <tp:taxon-name-part taxon-name-part-type="genus" reg="Brachiacantha">Brachiacantha</tp:taxon-name-part> <tp:taxon-name-part taxon-name-part-type="species" reg="bipartita">bipartita</tp:taxon-name-part></tp:taxon-name><comment>: <xref ref-type="bibr" rid="B2">Booth and Pope 1989</xref>: 369. <xref ref-type="bibr" rid="B23">Nestor-Arriola and Toledo-Hernández 2016</xref>: 826.</comment></tp:nomenclature-citation></tp:nomenclature-citation-list></tp:nomenclature><tp:treatment-sec sec-type="material" id="SECID0E3HAI"><title>Material examined.</title><p>Costa Rica • 1♂; San José; 1000–1200 m. a. s. l.; Ago 1980; N. L. H. Krauss leg. (<abbrev xmlns:xlink="http://www.w3.org/1999/xlink" content-type="institution" xlink:title="United States National Museum of Natural History, Washington D. C., USA" id="ABBRID0ECIAI" xlink:type="simple">USNMNH</abbrev>). Guatemala • 1♀; Antigua; Oct 1965; L. H. Krauss leg. (<abbrev xmlns:xlink="http://www.w3.org/1999/xlink" content-type="institution" xlink:title="United States National Museum of Natural History, Washington D. C., USA" id="ABBRID0EHIAI" xlink:type="simple">USNMNH</abbrev>).</p></tp:treatment-sec><tp:treatment-sec sec-type="diagnosis" id="SECID0EMIAI"><title>Diagnosis.</title><p>Body oval. Elytron orange. Head pale yellow in males, black in females. Males with pronotum black except lateral and anterior margins pale yellow to yellowish white (Fig. <xref ref-type="fig" rid="F2">5</xref>). Male genitalia with penis guide shorter than parameres, symmetrical, sides convergent at apical ⅓ (Fig. <xref ref-type="fig" rid="F8">34</xref>); parameres curved, wide at base, narrowed to apex, apex acute, setae arising from the apex and the convex side margin (Fig. <xref ref-type="fig" rid="F8">33</xref>); penis curved in basal ½, apex with long slender alae (Fig. <xref ref-type="fig" rid="F8">36</xref>), basal capsule crested, apex long and slender (Fig. <xref ref-type="fig" rid="F8">35</xref>).</p><fig id="F2" position="float" orientation="portrait"><object-id xmlns:xlink="http://www.w3.org/1999/xlink" content-type="doi" xlink:type="simple">10.3897/zookeys.1024.56927.figures5-8</object-id><object-id xmlns:xlink="http://www.w3.org/1999/xlink" content-type="arpha" xlink:type="simple">EF3B3721-B82B-5536-9FCC-C47B1CF3EA29</object-id><label>Figures 5–8.</label><caption><p><italic><tp:taxon-name><tp:taxon-name-part taxon-name-part-type="genus" reg="Brachiacantha">Brachiacantha</tp:taxon-name-part></tp:taxon-name></italic> sp. <bold>5</bold><italic><tp:taxon-name><tp:taxon-name-part taxon-name-part-type="genus" reg="Brachiacantha">Brachiacantha</tp:taxon-name-part> <tp:taxon-name-part taxon-name-part-type="species" reg="bipartita">bipartita</tp:taxon-name-part></tp:taxon-name></italic>, female <bold>6</bold><italic><tp:taxon-name><tp:taxon-name-part taxon-name-part-type="genus" reg="Brachiacantha">Brachiacantha</tp:taxon-name-part> <tp:taxon-name-part taxon-name-part-type="species" reg="aperta">aperta</tp:taxon-name-part></tp:taxon-name></italic>, female <bold>7</bold><italic><tp:taxon-name><tp:taxon-name-part taxon-name-part-type="genus" reg="Brachiacantha">Brachiacantha</tp:taxon-name-part> <tp:taxon-name-part taxon-name-part-type="species" reg="isthmena">isthmena</tp:taxon-name-part></tp:taxon-name></italic> sp. nov. <bold>8</bold><italic><tp:taxon-name><tp:taxon-name-part taxon-name-part-type="genus" reg="Brachiacantha">Brachiacantha</tp:taxon-name-part> <tp:taxon-name-part taxon-name-part-type="species" reg="cachensis">cachensis</tp:taxon-name-part></tp:taxon-name></italic>.</p></caption><graphic xmlns:xlink="http://www.w3.org/1999/xlink" xlink:href="zookeys-1024-157-g002.jpg" position="float" orientation="portrait" xlink:type="simple" id="oo_520867.jpg"><uri content-type="original_file" xlink:type="simple">https://binary.pensoft.net/fig/520867</uri></graphic></fig></tp:treatment-sec><tp:treatment-sec sec-type="natural history" id="SECID0EOLAI"><title>Natural history.</title><p>This species has been collected on coffee plants (<italic><tp:taxon-name><tp:taxon-name-part taxon-name-part-type="genus" reg="Coffea">Coffea</tp:taxon-name-part></tp:taxon-name></italic> sp.).</p></tp:treatment-sec><tp:treatment-sec sec-type="distribution" id="SECID0E2LAI"><title>Distribution.</title><p>Mexico and Central America. New record to Costa Rica and Guatemala.</p></tp:treatment-sec><tp:treatment-sec sec-type="discussion" id="SECID0EAMAI"><title>Discussion.</title><p>This species is easily recognizable by the orange elytra without maculation. The only species similar to <italic><tp:taxon-name><tp:taxon-name-part taxon-name-part-type="genus" reg="Brachiacantha">B.</tp:taxon-name-part> <tp:taxon-name-part taxon-name-part-type="species" reg="bipartita">bipartita</tp:taxon-name-part></tp:taxon-name></italic> is <italic><tp:taxon-name><tp:taxon-name-part taxon-name-part-type="genus" reg="Brachyacantha">B.</tp:taxon-name-part> <tp:taxon-name-part taxon-name-part-type="species" reg="westwoodii">westwoodii</tp:taxon-name-part></tp:taxon-name></italic>, but <italic><tp:taxon-name><tp:taxon-name-part taxon-name-part-type="genus" reg="Brachyacantha">B.</tp:taxon-name-part> <tp:taxon-name-part taxon-name-part-type="species" reg="westwoodii">westwoodii</tp:taxon-name-part></tp:taxon-name></italic> is much larger and has the pronotum almost entirely orange with only a basal black macula (<xref ref-type="bibr" rid="B23">Nestor-Arriola and Toledo-Hernández 2016</xref>). The material was identified following the description of <xref ref-type="bibr" rid="B22">Mulsant (1850)</xref> and considering the information of <xref ref-type="bibr" rid="B2">Booth and Pope (1989)</xref>.</p></tp:treatment-sec><tp:treatment-sec><!--Section generated to contain objects referenced in tp:taxon-treatment.--><fig id="F8" position="float" orientation="portrait"><object-id xmlns:xlink="http://www.w3.org/1999/xlink" content-type="doi" xlink:type="simple">10.3897/zookeys.1024.56927.figures33-36</object-id><object-id xmlns:xlink="http://www.w3.org/1999/xlink" content-type="arpha" xlink:type="simple">CD318C7C-6649-5C95-8E92-79423C39B526</object-id><label>Figures 33–36.</label><caption><p><italic><tp:taxon-name><tp:taxon-name-part taxon-name-part-type="genus" reg="Brachiacantha">Brachiacantha</tp:taxon-name-part> <tp:taxon-name-part taxon-name-part-type="species" reg="bipartita">bipartita</tp:taxon-name-part></tp:taxon-name></italic>, male genitalia <bold>33</bold> Tegmen, lateral view <bold>34</bold> Tegmen <bold>35</bold> Penis <bold>36</bold> Penis apex.</p></caption><graphic xmlns:xlink="http://www.w3.org/1999/xlink" xlink:href="zookeys-1024-157-g008.jpg" position="float" orientation="portrait" xlink:type="simple" id="oo_520873.jpg"><uri content-type="original_file" xlink:type="simple">https://binary.pensoft.net/fig/520873</uri></graphic></fig></tp:treatment-sec><ref-list><ref id="B9"><mixed-citation xmlns:xlink="http://www.w3.org/1999/xlink" xlink:type="simple"><person-group><name name-style="western"><surname>Crotch</surname><given-names>GR</given-names></name></person-group> (<year>1874</year>) <source>A Revision of the Coleopterous Family <tp:taxon-name><tp:taxon-name-part taxon-name-part-type="family">Coccinellidae</tp:taxon-name-part></tp:taxon-name>.</source><publisher-name>Janson EW</publisher-name>, <publisher-loc>London</publisher-loc>, <size units="page">311 pp</size>. <ext-link xlink:type="simple" ext-link-type="doi" xlink:href="10.5962/bhl.title.8975">https://doi.org/10.5962/bhl.title.8975</ext-link></mixed-citation></ref><ref id="B19"><mixed-citation xmlns:xlink="http://www.w3.org/1999/xlink" xlink:type="simple"><person-group><name name-style="western"><surname>Leng</surname><given-names>CW</given-names></name></person-group> (<year>1911</year>) <article-title>The species of <italic><tp:taxon-name><tp:taxon-name-part taxon-name-part-type="genus">Brachyacantha</tp:taxon-name-part></tp:taxon-name></italic> of North and South America.</article-title><source>Bulletin American Museum of Natural History</source><volume>30</volume>: <fpage>279</fpage>–<lpage>333</lpage>.</mixed-citation></ref><ref id="B2"><mixed-citation xmlns:xlink="http://www.w3.org/1999/xlink" xlink:type="simple"><person-group><name name-style="western"><surname>Booth</surname><given-names>RG</given-names></name><name name-style="western"><surname>Pope</surname><given-names>RD</given-names></name></person-group> (<year>1989</year>) <article-title>A review of the type material of <tp:taxon-name><tp:taxon-name-part taxon-name-part-type="family">Coccinellidae</tp:taxon-name-part></tp:taxon-name> (<tp:taxon-name><tp:taxon-name-part taxon-name-part-type="order">Coleoptera</tp:taxon-name-part></tp:taxon-name>) described by F.W. Hope, and by E. Mulsant in the Hope Entomological Collections, Oxford.</article-title><source>Insect Systematics &amp; Evolution</source><volume>20</volume>(<issue>3</issue>): <fpage>343</fpage>–<lpage>370</lpage>. <ext-link xlink:type="simple" ext-link-type="doi" xlink:href="10.1163/187631289X00366">https://doi.org/10.1163/187631289X00366</ext-link></mixed-citation></ref><ref id="B23"><mixed-citation xmlns:xlink="http://www.w3.org/1999/xlink" xlink:type="simple"><person-group><name name-style="western"><surname>Nestor-Arriola</surname><given-names>JI</given-names></name><name name-style="western"><surname>Toledo-Hernández</surname><given-names>VH</given-names></name></person-group> (<year>2016</year>) <article-title>Revisión de las especies del género <italic><tp:taxon-name><tp:taxon-name-part taxon-name-part-type="genus">Brachiacantha</tp:taxon-name-part></tp:taxon-name></italic> Dejean, 1837, (<tp:taxon-name><tp:taxon-name-part taxon-name-part-type="order">Coleoptera</tp:taxon-name-part></tp:taxon-name>: <tp:taxon-name><tp:taxon-name-part taxon-name-part-type="family">Coccinellidae</tp:taxon-name-part></tp:taxon-name>) pertenecientes al grupo 3 de Leng.</article-title><source>Entomología Mexicana</source><volume>3</volume>: <fpage>824</fpage>–<lpage>830</lpage>.</mixed-citation></ref><ref id="B22"><mixed-citation xmlns:xlink="http://www.w3.org/1999/xlink" xlink:type="simple"><person-group><name name-style="western"><surname>Mulsant</surname><given-names>ME</given-names></name></person-group> (<year>1850</year>) <article-title>Species de Coléoptères trimères sécuripalpes.</article-title><source>Annales des Sciences Physiques et Naturelles, d’agriculture et d’industrie Lyon</source><volume>2</volume>: <fpage>1</fpage>–<lpage>1104</lpage>. <ext-link xlink:type="simple" ext-link-type="doi" xlink:href="10.5962/bhl.title.8953">https://doi.org/10.5962/bhl.title.8953</ext-link></mixed-citation></ref></ref-list></tp:taxon-treatment>
