# Supplementary material for: The Brachiacantha Dejean, 1837 (Coleoptera, Coccinellidae) of Central America
Source: Zookeys. 2021 Mar 16;1024:157–96. doi: 10.3897/zookeys.1024.56927 (PMC7990858; doi:10.3897/zookeys.1024.56927)
Supplement: XML Treatment for Brachiacantha aperta [file zookeys.1024.56927-treatment14.xml]

<!DOCTYPE tp:taxon-treatment
  PUBLIC "-//TaxonX//DTD Taxonomic Treatment Publishing DTD v0 20100105//EN" "tax-treatment-NSO.dtd">
<tp:taxon-treatment xmlns:tp="http://www.plazi.org/taxpub"><tp:treatment-meta><kwd-group><label>Taxon classification</label><kwd><named-content xmlns:xlink="http://www.w3.org/1999/xlink" content-type="kingdom">Animalia</named-content></kwd><kwd><named-content xmlns:xlink="http://www.w3.org/1999/xlink" content-type="order">Coleoptera</named-content></kwd><kwd><named-content xmlns:xlink="http://www.w3.org/1999/xlink" content-type="family">Coccinellidae</named-content></kwd></kwd-group><mixed-citation publication-type="journal"><person-group><name><surname>Nestor-Arriola</surname><given-names>Jorge Ismael</given-names></name><name><surname>Toledo-Hernández</surname><given-names>Víctor Hugo</given-names></name><name><surname>Solís</surname><given-names>Ángel</given-names></name><name><surname>González</surname><given-names>Guillermo</given-names></name><name><surname>Větrovec</surname><given-names>Jaroslav</given-names></name></person-group><article-title>The <italic><tp:taxon-name><tp:taxon-name-part taxon-name-part-type="genus" reg="Brachiacantha">Brachiacantha</tp:taxon-name-part></tp:taxon-name></italic> Dejean, 1837 (<tp:taxon-name><tp:taxon-name-part taxon-name-part-type="order">Coleoptera</tp:taxon-name-part></tp:taxon-name>, <tp:taxon-name><tp:taxon-name-part taxon-name-part-type="family">Coccinellidae</tp:taxon-name-part></tp:taxon-name>) of Central America</article-title><source>Zookeys</source><day>16</day><month>3</month><year>2021</year><volume>1024</volume><fpage>157</fpage><lpage>196</lpage><pub-id pub-id-type="doi">10.3897/zookeys.1024.56927</pub-id></mixed-citation></tp:treatment-meta><tp:nomenclature><tp:taxon-name><object-id xmlns:xlink="http://www.w3.org/1999/xlink" content-type="arpha" xlink:type="simple">DF201FF9-5227-5713-9D38-C94DE3DD8D0D</object-id>
                <tp:taxon-name-part taxon-name-part-type="genus" reg="Brachiacantha">Brachiacantha</tp:taxon-name-part>
                <tp:taxon-name-part taxon-name-part-type="species" reg="aperta">aperta</tp:taxon-name-part>
              </tp:taxon-name><tp:taxon-authority>Weise</tp:taxon-authority><xref ref-type="fig" rid="F2">Figures 6</xref><xref ref-type="fig" rid="F9">, 37–40</xref><tp:nomenclature-citation-list><tp:nomenclature-citation><tp:taxon-name>
                    <tp:taxon-name-part taxon-name-part-type="genus" reg="Brachyacantha">Brachyacantha</tp:taxon-name-part> <tp:taxon-name-part taxon-name-part-type="species" reg="aperta">aperta</tp:taxon-name-part></tp:taxon-name><comment>Weise, 1903: 208. <xref ref-type="bibr" rid="B19">Leng 1911</xref>: 323.</comment></tp:nomenclature-citation></tp:nomenclature-citation-list></tp:nomenclature><tp:treatment-sec sec-type="material" id="SECID0ERPAI"><title>Material examined.</title><p>123 specimens from Costa Rica: Limón, Cartago, and Puntarenas (<named-content xmlns:xlink="http://www.w3.org/1999/xlink" content-type="dwc:institutional_code" xlink:type="simple">FSCA</named-content>, <abbrev xmlns:xlink="http://www.w3.org/1999/xlink" content-type="institution" xlink:title="United States National Museum of Natural History, Washington D. C., USA" id="ABBRID0E3PAI" xlink:type="simple">USNMNH</abbrev>, <named-content xmlns:xlink="http://www.w3.org/1999/xlink" content-type="dwc:institutional_code" xlink:type="simple">MNCR</named-content>, <named-content xmlns:xlink="http://www.w3.org/1999/xlink" content-type="dwc:institutional_code" xlink:type="simple">MUCR</named-content>, <named-content xmlns:xlink="http://www.w3.org/1999/xlink" content-type="dwc:institutional_code" xlink:type="simple">MZCR</named-content>).</p></tp:treatment-sec><tp:treatment-sec sec-type="diagnosis" id="SECID0EQQAI"><title>Diagnosis.</title><p>Color pale yellow or yellowish white. Pronotum with three or four brown spots. Elytron with a brown-colored branched line pattern (Fig. <xref ref-type="fig" rid="F2">6</xref>). Ventrites I-VI emarginated and depressed at center, depression becoming wider from the basal ventrite to apical ventrite. Ventrites I-III densely punctate, pubescent within the depression more abundant and longer than at the sides. Male genitalia with parameres and penis guide strongly wide; penis guide as long as parameres, wider at middle, symmetrical, apex rounded (Fig. <xref ref-type="fig" rid="F9">40</xref>); parameres wide, apex rounded, slightly tuberculated in the concave side margin, with abundant setae at apex and the convex margin, weakly curved (Fig. <xref ref-type="fig" rid="F9">39</xref>); penis with lateral slender alae at apex (Fig. <xref ref-type="fig" rid="F9">38</xref>), basal capsule not crested, inner arm slender and long, apex spender and long (Fig. <xref ref-type="fig" rid="F9">37</xref>).</p></tp:treatment-sec><tp:treatment-sec sec-type="distribution" id="SECID0EKRAI"><title>Distribution.</title><p>Costa Rica.</p></tp:treatment-sec><tp:treatment-sec sec-type="discussion" id="SECID0EPRAI"><title>Discussion.</title><p>This species is easily recognizable due to its unique coloration.</p></tp:treatment-sec><tp:treatment-sec><!--Section generated to contain objects referenced in tp:taxon-treatment.--><fig id="F2" position="float" orientation="portrait"><object-id xmlns:xlink="http://www.w3.org/1999/xlink" content-type="doi" xlink:type="simple">10.3897/zookeys.1024.56927.figures5-8</object-id><object-id xmlns:xlink="http://www.w3.org/1999/xlink" content-type="arpha" xlink:type="simple">EF3B3721-B82B-5536-9FCC-C47B1CF3EA29</object-id><label>Figures 5–8.</label><caption><p><italic><tp:taxon-name><tp:taxon-name-part taxon-name-part-type="genus" reg="Brachiacantha">Brachiacantha</tp:taxon-name-part></tp:taxon-name></italic> sp. <bold>5</bold><italic><tp:taxon-name><tp:taxon-name-part taxon-name-part-type="genus" reg="Brachiacantha">Brachiacantha</tp:taxon-name-part> <tp:taxon-name-part taxon-name-part-type="species" reg="bipartita">bipartita</tp:taxon-name-part></tp:taxon-name></italic>, female <bold>6</bold><italic><tp:taxon-name><tp:taxon-name-part taxon-name-part-type="genus" reg="Brachiacantha">Brachiacantha</tp:taxon-name-part> <tp:taxon-name-part taxon-name-part-type="species" reg="aperta">aperta</tp:taxon-name-part></tp:taxon-name></italic>, female <bold>7</bold><italic><tp:taxon-name><tp:taxon-name-part taxon-name-part-type="genus" reg="Brachiacantha">Brachiacantha</tp:taxon-name-part> <tp:taxon-name-part taxon-name-part-type="species" reg="isthmena">isthmena</tp:taxon-name-part></tp:taxon-name></italic> sp. nov. <bold>8</bold><italic><tp:taxon-name><tp:taxon-name-part taxon-name-part-type="genus" reg="Brachiacantha">Brachiacantha</tp:taxon-name-part> <tp:taxon-name-part taxon-name-part-type="species" reg="cachensis">cachensis</tp:taxon-name-part></tp:taxon-name></italic>.</p></caption><graphic xmlns:xlink="http://www.w3.org/1999/xlink" xlink:href="zookeys-1024-157-g002.jpg" position="float" orientation="portrait" xlink:type="simple" id="oo_520867.jpg"><uri content-type="original_file" xlink:type="simple">https://binary.pensoft.net/fig/520867</uri></graphic></fig><fig id="F9" position="float" orientation="portrait"><object-id xmlns:xlink="http://www.w3.org/1999/xlink" content-type="doi" xlink:type="simple">10.3897/zookeys.1024.56927.figures37-40</object-id><object-id xmlns:xlink="http://www.w3.org/1999/xlink" content-type="arpha" xlink:type="simple">B39C36CC-DDA6-51D9-B7ED-D2CE826D6F02</object-id><label>Figures 37–40.</label><caption><p><italic><tp:taxon-name><tp:taxon-name-part taxon-name-part-type="genus" reg="Brachiacantha">Brachiacantha</tp:taxon-name-part> <tp:taxon-name-part taxon-name-part-type="species" reg="aperta">aperta</tp:taxon-name-part></tp:taxon-name></italic>, male genitalia <bold>37</bold> Penis <bold>38</bold> Penis apex <bold>39</bold> Tegmen, lateral view <bold>40</bold> Tegmen.</p></caption><graphic xmlns:xlink="http://www.w3.org/1999/xlink" xlink:href="zookeys-1024-157-g009.jpg" position="float" orientation="portrait" xlink:type="simple" id="oo_520874.jpg"><uri content-type="original_file" xlink:type="simple">https://binary.pensoft.net/fig/520874</uri></graphic></fig></tp:treatment-sec><ref-list><ref id="B19"><mixed-citation xmlns:xlink="http://www.w3.org/1999/xlink" xlink:type="simple"><person-group><name name-style="western"><surname>Leng</surname><given-names>CW</given-names></name></person-group> (<year>1911</year>) <article-title>The species of <italic><tp:taxon-name><tp:taxon-name-part taxon-name-part-type="genus">Brachyacantha</tp:taxon-name-part></tp:taxon-name></italic> of North and South America.</article-title><source>Bulletin American Museum of Natural History</source><volume>30</volume>: <fpage>279</fpage>–<lpage>333</lpage>.</mixed-citation></ref></ref-list></tp:taxon-treatment>
