# Supplementary material for: The Brachiacantha Dejean, 1837 (Coleoptera, Coccinellidae) of Central America
Source: Zookeys. 2021 Mar 16;1024:157–96. doi: 10.3897/zookeys.1024.56927 (PMC7990858; doi:10.3897/zookeys.1024.56927)
Supplement: XML Treatment for Brachiacantha dentata [file zookeys.1024.56927-treatment15.xml]

<!DOCTYPE tp:taxon-treatment
  PUBLIC "-//TaxonX//DTD Taxonomic Treatment Publishing DTD v0 20100105//EN" "tax-treatment-NSO.dtd">
<tp:taxon-treatment xmlns:tp="http://www.plazi.org/taxpub"><tp:treatment-meta><kwd-group><label>Taxon classification</label><kwd><named-content xmlns:xlink="http://www.w3.org/1999/xlink" content-type="kingdom">Animalia</named-content></kwd><kwd><named-content xmlns:xlink="http://www.w3.org/1999/xlink" content-type="order">Coleoptera</named-content></kwd><kwd><named-content xmlns:xlink="http://www.w3.org/1999/xlink" content-type="family">Coccinellidae</named-content></kwd></kwd-group><mixed-citation publication-type="journal"><person-group><name><surname>Nestor-Arriola</surname><given-names>Jorge Ismael</given-names></name><name><surname>Toledo-Hernández</surname><given-names>Víctor Hugo</given-names></name><name><surname>Solís</surname><given-names>Ángel</given-names></name><name><surname>González</surname><given-names>Guillermo</given-names></name><name><surname>Větrovec</surname><given-names>Jaroslav</given-names></name></person-group><article-title>The <italic><tp:taxon-name><tp:taxon-name-part taxon-name-part-type="genus" reg="Brachiacantha">Brachiacantha</tp:taxon-name-part></tp:taxon-name></italic> Dejean, 1837 (<tp:taxon-name><tp:taxon-name-part taxon-name-part-type="order">Coleoptera</tp:taxon-name-part></tp:taxon-name>, <tp:taxon-name><tp:taxon-name-part taxon-name-part-type="family">Coccinellidae</tp:taxon-name-part></tp:taxon-name>) of Central America</article-title><source>Zookeys</source><day>16</day><month>3</month><year>2021</year><volume>1024</volume><fpage>157</fpage><lpage>196</lpage><pub-id pub-id-type="doi">10.3897/zookeys.1024.56927</pub-id></mixed-citation></tp:treatment-meta><tp:nomenclature><tp:taxon-name><object-id xmlns:xlink="http://www.w3.org/1999/xlink" content-type="arpha" xlink:type="simple">14DE6905-D4B9-5914-8188-400A38A704AF</object-id>
                <tp:taxon-name-part taxon-name-part-type="genus" reg="Brachiacantha">Brachiacantha</tp:taxon-name-part>
                <tp:taxon-name-part taxon-name-part-type="species" reg="dentata">dentata</tp:taxon-name-part>
                <object-id xmlns:xlink="http://www.w3.org/1999/xlink" content-type="zoobank" xlink:type="simple">http://zoobank.org/59BC56D7-F3EC-4E43-B641-AFE87908FEF5</object-id>
              </tp:taxon-name><tp:taxon-authority>Nestor-Arriola, Toledo-Hernández &amp; Solís</tp:taxon-authority><tp:taxon-status xmlns:xlink="http://www.w3.org/1999/xlink" xlink:type="simple">sp. nov.</tp:taxon-status><xref ref-type="fig" rid="F10">Figures 41–45</xref></tp:nomenclature><tp:treatment-sec sec-type="Holotype" id="SECID0EBTAI"><title>Holotype.</title><p>Male, pinned, with genitalia in a separate microvial. Original labels: “San Lorenzo, R. F. Cord., Guanacaste, COSTA RICA, 1050 m, abril 1991, col. C. Alvarado, L-N 287800_427600” (<named-content xmlns:xlink="http://www.w3.org/1999/xlink" content-type="dwc:institutional_code" xlink:type="simple">MNCR</named-content>).</p></tp:treatment-sec><tp:treatment-sec sec-type="Paratypes" id="SECID0EMTAI"><title>Paratypes.</title><p>Costa Rica • 1♂; Alajuela, P. N. V. Tenorio, V. Rio Roble, Palmital, “arriba la caliza”; 1000–1100 m; 21 June-16 Sep. 2006; J. A. Azofeifa leg.; malaise trap; L_N_296500_426300, #87178 (<named-content xmlns:xlink="http://www.w3.org/1999/xlink" content-type="dwc:institutional_code" xlink:type="simple">MNCR</named-content>). 1♂; Alajuela, Palmarena, Rio San Lorencito, 5 km N of R. F. Sn Ramón; 900 m; Mar. 1990; Curso <tp:taxon-name><tp:taxon-name-part taxon-name-part-type="family">Carabidae</tp:taxon-name-part></tp:taxon-name> exped.; 244500-470700 (<named-content xmlns:xlink="http://www.w3.org/1999/xlink" content-type="dwc:institutional_code" xlink:type="simple">MNCR</named-content>). 1♂; Cartago, A. C. Amistad, P. N. Tapantí, Rio Dos Amigos; 1480 m; Mar. 1994; G. Mora, A. Solís and E. Ulate leg; L N 187600_560250, #2782 (<named-content xmlns:xlink="http://www.w3.org/1999/xlink" content-type="dwc:institutional_code" xlink:type="simple">MNCR</named-content>). 1♂; Cartago, Capellades; 2–5 Apr. 1942; Biering leg., on <italic><tp:taxon-name><tp:taxon-name-part taxon-name-part-type="genus" reg="Carica">Carica</tp:taxon-name-part> <tp:taxon-name-part taxon-name-part-type="species" reg="papaya">papaya</tp:taxon-name-part></tp:taxon-name></italic> L.; det. J. B. Chapin 1991 (<named-content xmlns:xlink="http://www.w3.org/1999/xlink" content-type="dwc:institutional_code" xlink:type="simple">MUCR</named-content>). 1♂; Cartago, P. N. Tapantí; 1450 m; 13–15 May. 2005; Barries, Cate and Nagy leg.; L_N_190920_560811, #86647 (<named-content xmlns:xlink="http://www.w3.org/1999/xlink" content-type="dwc:institutional_code" xlink:type="simple">MNCR</named-content>). 2♂; Cartago, P. N. Tapantí, Quebrada Segunda; 1250 m; Nov. 1992; G. Mora leg.; L-N 194000_560000 (<named-content xmlns:xlink="http://www.w3.org/1999/xlink" content-type="dwc:institutional_code" xlink:type="simple">MNCR</named-content>). 1♂, same data; Dec. 1992 (<named-content xmlns:xlink="http://www.w3.org/1999/xlink" content-type="dwc:institutional_code" xlink:type="simple">MNCR</named-content>). 3♂; same data; ago.1992 (<named-content xmlns:xlink="http://www.w3.org/1999/xlink" content-type="dwc:institutional_code" xlink:type="simple">MNCR</named-content>). 1♂; same data, sep.1992; (<named-content xmlns:xlink="http://www.w3.org/1999/xlink" content-type="dwc:institutional_code" xlink:type="simple">MNCR</named-content>). 2♂; same data; July 1992 (<named-content xmlns:xlink="http://www.w3.org/1999/xlink" content-type="dwc:institutional_code" xlink:type="simple">MNCR</named-content>). 1♂; same data, Oct. 1992 (<named-content xmlns:xlink="http://www.w3.org/1999/xlink" content-type="dwc:institutional_code" xlink:type="simple">MNCR</named-content>). 1♂; same data; July 1992; det. Elena Ulate INBio June 2003 as <italic><tp:taxon-name><tp:taxon-name-part taxon-name-part-type="genus" reg="Brachiacantha">B.</tp:taxon-name-part> <tp:taxon-name-part taxon-name-part-type="species" reg="cachensis">cachensis</tp:taxon-name-part></tp:taxon-name></italic> (<named-content xmlns:xlink="http://www.w3.org/1999/xlink" content-type="dwc:institutional_code" xlink:type="simple">MNCR</named-content>). 1♂; Cartago, P. N. Tapantí, Quebrada Segunda; 1300 m; Oct. 1993; G. Mora leg.; L-N 194000_559800, #2286 (<named-content xmlns:xlink="http://www.w3.org/1999/xlink" content-type="dwc:institutional_code" xlink:type="simple">MNCR</named-content>). 1♂; Cartago, Ref. Nac. Fauna Silv. Tapanti; 1250 m; Aug. 1991; F. A. Quesada leg.; L_N_194000_559800 (<named-content xmlns:xlink="http://www.w3.org/1999/xlink" content-type="dwc:institutional_code" xlink:type="simple">MNCR</named-content>). 1♂; Cartago, Turrialba, M. N. Guayabo; 1100 m; 21 June 1994; F. J. Corrales leg.; L N 570000_217400, #3028” (<named-content xmlns:xlink="http://www.w3.org/1999/xlink" content-type="dwc:institutional_code" xlink:type="simple">MNCR</named-content>). 1♂. Cartago, Turrialba, Tayutic, Grano de Oro; 1120 m; Oct. 1993; P. Campos leg.; L_N_200250_595900, #2438 (<named-content xmlns:xlink="http://www.w3.org/1999/xlink" content-type="dwc:institutional_code" xlink:type="simple">MNCR</named-content>). 2♂; Guanacaste, R. F. Cord. Guanacaste, R. San Lorenzo, Tierras Morenas; 1050 m; Dec. 1991; C. Alvarado leg. L-N-287800_427600 (<named-content xmlns:xlink="http://www.w3.org/1999/xlink" content-type="dwc:institutional_code" xlink:type="simple">MNCR</named-content>). 1♂; Guanacaste, Rio San Lorenzo, Tierras Morenas; 1050 m; 8 Mar.- 26 Apr. 1995; G. Rodríguez leg.; malaise trap; L.N. 287800_427600, #4488 (<named-content xmlns:xlink="http://www.w3.org/1999/xlink" content-type="dwc:institutional_code" xlink:type="simple">MNCR</named-content>). 1♂; same data; dic.1992; #1764 (<named-content xmlns:xlink="http://www.w3.org/1999/xlink" content-type="dwc:institutional_code" xlink:type="simple">MNCR</named-content>). 1♂; Puntarenas, A. C. Arenal, Buen Amigo, San Luis Monteverde; 1000–1350 m; May 1994; Z. Fuentes leg.; L N 250850_449250, #2926 (<named-content xmlns:xlink="http://www.w3.org/1999/xlink" content-type="dwc:institutional_code" xlink:type="simple">MNCR</named-content>). 1♂; Puntarenas, R. B. Monteverde; 1520 m; Nov. 1993; N. Obando leg.; L N 253250_449700, #2478 (<named-content xmlns:xlink="http://www.w3.org/1999/xlink" content-type="dwc:institutional_code" xlink:type="simple">MNCR</named-content>). 1♂; Puntarenas, R. B. Monteverde, est. La Casona; 1520 m; Mar. 1994; N. Obando leg.; det. Elena Ulate INBio June 2003 as <italic><tp:taxon-name><tp:taxon-name-part taxon-name-part-type="genus" reg="Brachiacantha">B.</tp:taxon-name-part> <tp:taxon-name-part taxon-name-part-type="species" reg="cachensis">cachensis</tp:taxon-name-part></tp:taxon-name></italic>; LN 253250_449700, #2819 (<named-content xmlns:xlink="http://www.w3.org/1999/xlink" content-type="dwc:institutional_code" xlink:type="simple">MNCR</named-content>). 2♂; Puntarenas, R. B. Monteverde, est. Leonel Hernandez; 1600 m; June 1991; E. Bello leg.; L-N-249750_450075 (<named-content xmlns:xlink="http://www.w3.org/1999/xlink" content-type="dwc:institutional_code" xlink:type="simple">MNCR</named-content>). 1♂. Puntarenas, R.B. Monteverde, San Luis; 1040 m; 24 Aug.-15 Sep. 1992; Z. Fuentes leg.; L-N-250850_449250 (<named-content xmlns:xlink="http://www.w3.org/1999/xlink" content-type="dwc:institutional_code" xlink:type="simple">MNCR</named-content>). 1♂; same data; Sep. 1992 (<named-content xmlns:xlink="http://www.w3.org/1999/xlink" content-type="dwc:institutional_code" xlink:type="simple">MNCR</named-content>). 1♂; San José, P. N. Braulio Carrillo; 1600 m; 26 Aug. 1998, C. W. and L. B. O´Brien leg. (<named-content xmlns:xlink="http://www.w3.org/1999/xlink" content-type="dwc:institutional_code" xlink:type="simple">FSCA</named-content>).</p></tp:treatment-sec><tp:treatment-sec sec-type="diagnosis" id="SECID0E1YAI"><title>Diagnosis.</title><p>Dorsal color pale yellow with brown or black spots, ventrally brown. Males with a sharpened tubercle or tooth on second ventrite and a sharpened tubercle on each side of the center of the third ventrite. Male genitalia with penis guide wide, convergent at apex; parameres wide at base, rounded at apex; penis with a subtriangular projection near the alae.</p></tp:treatment-sec><tp:treatment-sec sec-type="description" id="SECID0E6YAI"><title>Description.</title><p>Male holotype. Length 3.1 mm, width 2.5 mm; body oval, convex. Dorsal color pale yellow except pronotum with a basal, short and wide brown macula, and a small spot on each side of the center of the disc; scutellar shield brown; elytron with three pale brown marks: sub-humeral and sub-apical spots closely oval, sutural vitta over the elytral suture from near the scutellar shield to the elytron apex (Fig. <xref ref-type="fig" rid="F10">41</xref>). Ventral surface with prosternum, metaventrite and abdomen brown; legs, mouthparts, and antennae yellow. Head punctures small, separated by their diameter, each puncture slightly larger than an eye facet; pronotal punctures as large as head punctures, separated by their diameter or less; elytral punctures larger than pronotal punctures, separated by their diameter or more; metaventral punctures as large as elytral punctures, separated by more than three diameters. Clypeus straight. Carinae on prosternal process straight, convergent but almost parallel, not joined, larger than half the prosternum. Protibia only slightly flanged with the border almost parallel to tibia, basal tooth small. Basal abdominal ventrite without setal tuft. Abdomen with postcoxal line on basal abdominal ventrite slightly flattened along posterior ventrite margin, ventrite with sparse, long pubescence and small, dense punctures. Ventrite II with a spur in the center at the posterior margin; ventrite III with a spur on each side of the middle line at the posterior margin. Ventrites IV-VI depressed and medially emarginated (Fig. <xref ref-type="fig" rid="F10">42</xref>). Ventrites II-VI pubescent throughout, punctures fine, dense. Genitalia with penis guide as long as parameres, symmetrical, parallel sided, convergent at apex (Fig. <xref ref-type="fig" rid="F10">44</xref>); parameres wide basally, narrowed to apex, apex rounded and wide, setae rising from the convex side border and apex (Fig. <xref ref-type="fig" rid="F10">43</xref>); penis curved in basal ½, apex with small alae and a pair of flattened subtriangular appendages before the alae, basal capsule without crest, inner arm of basal capsule long and slender (Fig. <xref ref-type="fig" rid="F10">45</xref>).</p><p>Female. Unknown. There were several females with the same data as males identified as <italic><tp:taxon-name><tp:taxon-name-part taxon-name-part-type="genus" reg="Brachiacantha">B.</tp:taxon-name-part> <tp:taxon-name-part taxon-name-part-type="species" reg="dentata">dentata</tp:taxon-name-part></tp:taxon-name></italic>, but it was not possible to differentiate them from females of <italic><tp:taxon-name><tp:taxon-name-part taxon-name-part-type="genus" reg="Brachiacantha">B.</tp:taxon-name-part> <tp:taxon-name-part taxon-name-part-type="species" reg="cachensis">cachensis</tp:taxon-name-part></tp:taxon-name></italic>, a very similar species of the same region. Males of <italic><tp:taxon-name><tp:taxon-name-part taxon-name-part-type="genus" reg="Brachiacantha">B.</tp:taxon-name-part> <tp:taxon-name-part taxon-name-part-type="species" reg="cachensis">cachensis</tp:taxon-name-part></tp:taxon-name></italic> and <italic><tp:taxon-name><tp:taxon-name-part taxon-name-part-type="genus" reg="Brachiacantha">B.</tp:taxon-name-part> <tp:taxon-name-part taxon-name-part-type="species" reg="dentata">dentata</tp:taxon-name-part></tp:taxon-name></italic> have different sexual characters.</p></tp:treatment-sec><tp:treatment-sec sec-type="variation" id="SECID0EH2AI"><title>Variation.</title><p>Length 2.6–3.2 mm, width 2–2.5 mm. The pronotal spots can be fused. On some specimens there are two spurs on the third ventrite, but others have only one.</p></tp:treatment-sec><tp:treatment-sec sec-type="etymology" id="SECID0EM2AI"><title>Etymology.</title><p>From the Latin <italic>dentatus</italic> (= toothed). The name refers to the ventral spurs or teeth.</p></tp:treatment-sec><tp:treatment-sec sec-type="type locality" id="SECID0EU2AI"><title>Type locality.</title><p>COSTA RICA, Guanacaste: Reserva Forestal Cordillera de Guanacaste, Rio San Lorenzo, <named-content xmlns:xlink="http://www.w3.org/1999/xlink" content-type="dwc:verbatimCoordinates" xlink:type="simple"><named-content content-type="geo-json" specific-use="{&#34;type&#34;:&#34;Point&#34;,&#34;coordinates&#34;:[-84.995833,10.611111]}" id="NCID0E42AI" xlink:type="simple">10°36'39.999"N, 84°59'44.9988"W</named-content></named-content>.</p></tp:treatment-sec><tp:treatment-sec sec-type="distribution" id="SECID0EC3AI"><title>Distribution.</title><p>Costa Rica.</p></tp:treatment-sec><tp:treatment-sec sec-type="discussion" id="SECID0EH3AI"><title>Discussion.</title><p>This species is externally similar to <italic><tp:taxon-name><tp:taxon-name-part taxon-name-part-type="genus" reg="Brachiacantha">B.</tp:taxon-name-part> <tp:taxon-name-part taxon-name-part-type="species" reg="cachensis">cachensis</tp:taxon-name-part></tp:taxon-name></italic> but can be differentiated from it by the dentate ventrites of the male and the male genitalia with the penis guide pointed at apex. It was not possible to distinguish between the females of these species.</p></tp:treatment-sec><tp:treatment-sec><!--Section generated to contain objects referenced in tp:taxon-treatment.--><fig id="F10" position="float" orientation="portrait"><object-id xmlns:xlink="http://www.w3.org/1999/xlink" content-type="doi" xlink:type="simple">10.3897/zookeys.1024.56927.figures41-45</object-id><object-id xmlns:xlink="http://www.w3.org/1999/xlink" content-type="arpha" xlink:type="simple">C80BE6C5-F9B1-580A-B18F-B10605E94561</object-id><label>Figures 41–45.</label><caption><p><italic><tp:taxon-name><tp:taxon-name-part taxon-name-part-type="genus" reg="Brachiacantha">Brachiacantha</tp:taxon-name-part> <tp:taxon-name-part taxon-name-part-type="species" reg="dentata">dentata</tp:taxon-name-part></tp:taxon-name></italic> sp. nov., male <bold>41</bold> Dorsal view <bold>42</bold> Abdomen <bold>43</bold> Tegmen, lateral view <bold>44</bold> Tegmen <bold>45</bold> Penis.</p></caption><graphic xmlns:xlink="http://www.w3.org/1999/xlink" xlink:href="zookeys-1024-157-g010.jpg" position="float" orientation="portrait" xlink:type="simple" id="oo_520875.jpg"><uri content-type="original_file" xlink:type="simple">https://binary.pensoft.net/fig/520875</uri></graphic></fig></tp:treatment-sec></tp:taxon-treatment>
