# Supplementary material for: The Brachiacantha Dejean, 1837 (Coleoptera, Coccinellidae) of Central America
Source: Zookeys. 2021 Mar 16;1024:157–96. doi: 10.3897/zookeys.1024.56927 (PMC7990858; doi:10.3897/zookeys.1024.56927)
Supplement: XML Treatment for Brachiacantha aurantiapleura [file zookeys.1024.56927-treatment16.xml]

<!DOCTYPE tp:taxon-treatment
  PUBLIC "-//TaxonX//DTD Taxonomic Treatment Publishing DTD v0 20100105//EN" "tax-treatment-NSO.dtd">
<tp:taxon-treatment xmlns:tp="http://www.plazi.org/taxpub"><tp:treatment-meta><kwd-group><label>Taxon classification</label><kwd><named-content xmlns:xlink="http://www.w3.org/1999/xlink" content-type="kingdom">Animalia</named-content></kwd><kwd><named-content xmlns:xlink="http://www.w3.org/1999/xlink" content-type="order">Coleoptera</named-content></kwd><kwd><named-content xmlns:xlink="http://www.w3.org/1999/xlink" content-type="family">Coccinellidae</named-content></kwd></kwd-group><mixed-citation publication-type="journal"><person-group><name><surname>Nestor-Arriola</surname><given-names>Jorge Ismael</given-names></name><name><surname>Toledo-Hernández</surname><given-names>Víctor Hugo</given-names></name><name><surname>Solís</surname><given-names>Ángel</given-names></name><name><surname>González</surname><given-names>Guillermo</given-names></name><name><surname>Větrovec</surname><given-names>Jaroslav</given-names></name></person-group><article-title>The <italic><tp:taxon-name><tp:taxon-name-part taxon-name-part-type="genus" reg="Brachiacantha">Brachiacantha</tp:taxon-name-part></tp:taxon-name></italic> Dejean, 1837 (<tp:taxon-name><tp:taxon-name-part taxon-name-part-type="order">Coleoptera</tp:taxon-name-part></tp:taxon-name>, <tp:taxon-name><tp:taxon-name-part taxon-name-part-type="family">Coccinellidae</tp:taxon-name-part></tp:taxon-name>) of Central America</article-title><source>Zookeys</source><day>16</day><month>3</month><year>2021</year><volume>1024</volume><fpage>157</fpage><lpage>196</lpage><pub-id pub-id-type="doi">10.3897/zookeys.1024.56927</pub-id></mixed-citation></tp:treatment-meta><tp:nomenclature><tp:taxon-name><object-id xmlns:xlink="http://www.w3.org/1999/xlink" content-type="arpha" xlink:type="simple">2E2863B4-AA1F-524A-8221-95DE256B9D4C</object-id>
                <tp:taxon-name-part taxon-name-part-type="genus" reg="Brachiacantha">Brachiacantha</tp:taxon-name-part>
                <tp:taxon-name-part taxon-name-part-type="species" reg="aurantiapleura">aurantiapleura</tp:taxon-name-part>
                <object-id xmlns:xlink="http://www.w3.org/1999/xlink" content-type="zoobank" xlink:type="simple">http://zoobank.org/2899170B-7D2C-4C4D-8003-341C88AB55F8</object-id>
              </tp:taxon-name><tp:taxon-authority>Nestor-Arriola, Solís &amp; Toledo-Hernández</tp:taxon-authority><tp:taxon-status xmlns:xlink="http://www.w3.org/1999/xlink" xlink:type="simple">sp. nov.</tp:taxon-status><xref ref-type="fig" rid="F11">Figures 46–51</xref></tp:nomenclature><tp:treatment-sec sec-type="Holotype" id="SECID0ES5AI"><title>Holotype.</title><p>Male, pinned, with genitalia in a separate microvial. Original labels: “COSTA RICA, PUNTARENAS, Monteverde, San Luis, 1000–1400 m, Feb. 1994, col. Z. Fuentes, L N 449250_250850, #2615” (<named-content xmlns:xlink="http://www.w3.org/1999/xlink" content-type="dwc:institutional_code" xlink:type="simple">MNCR</named-content>).</p></tp:treatment-sec><tp:treatment-sec sec-type="Paratype" id="SECID0E45AI"><title>Paratype.</title><p>Costa Rica • 1♀; same data as the holotype; #2771 (<named-content xmlns:xlink="http://www.w3.org/1999/xlink" content-type="dwc:institutional_code" xlink:type="simple">MNCR</named-content>).</p></tp:treatment-sec><tp:treatment-sec sec-type="diagnosis" id="SECID0EI6AI"><title>Diagnosis.</title><p>Dorsal color black with the head and the angles of the pronotum yellow in males; both sexes with a large lateral orange macula on each elytron. Dorsal surface with a slightly golden sheen.</p></tp:treatment-sec><tp:treatment-sec sec-type="description" id="SECID0EN6AI"><title>Description.</title><p><bold><italic>Holotype</italic>.</bold> Male. Length 2.4 mm, width 1.9 mm; body oval-rounded, convex. Dorsal color black except head pale yellow with black clypeus; pronotum with lateral angles and anterior margin pale yellow; elytron with a large oval orange lateral macula, the macula touches the lateral margin and the humeral angle (Fig. <xref ref-type="fig" rid="F11">46</xref>), the black color shows a slightly golden sheen. Ventral surface with head, prosternum, metaventrite and abdomen dark brown; legs, mouthparts and antennae yellow. Head punctures small, separated by their diameter, each puncture as large as an eye facet; pronotal punctures larger than head punctures, separated by their diameter to 1½× their diameters; elytral punctures larger than pronotal punctures, separated by their diameter; metaventral punctures as large as elytral punctures, separated by 1½× their diameter. Clypeus straight. Prosternal carinae not examined. Protibia not flanged, basal tooth small, sponda extended beyond protibial margin (Fig. <xref ref-type="fig" rid="F11">47</xref>). Basal abdominal ventrite without setal tuft. Abdomen with postcoxal line on basal abdominal ventrite curved, touching the posterior ventrite margin, ventrite with sparse, long pubescence and small, dense punctures. Ventrites II-IV with a tubercle on each side of middle, each pair of tubercles more separated than the anterior ventrite; ventrites V and VI flattened and emarginated (Fig. <xref ref-type="fig" rid="F11">48</xref>). Ventrites II-VI pubescent throughout, punctures fine, dense. Genitalia with penis guide as long as parameres, symmetrical, sides slightly convergent, slightly wider before apex, apex acute (Fig. <xref ref-type="fig" rid="F11">50</xref>); parameres curved, narrowed to apex, apex acute, setae arising from convex side and the apex (Fig. <xref ref-type="fig" rid="F11">49</xref>); penis curved in basal ½, apex without alae, apex with a large apical ampulla, basal capsule without crest, inner arm of basal capsule small and subtriangular (Fig. <xref ref-type="fig" rid="F11">51</xref>).</p><p>Female. Length 2.5 mm, width 1.9 mm. Similar to male except head, pronotum and basal part of femurs black; abdomen not modified. Genitalia not examined.</p></tp:treatment-sec><tp:treatment-sec sec-type="variation" id="SECID0ERABI"><title>Variation.</title><p>The only known variation is shown by the female paratype.</p></tp:treatment-sec><tp:treatment-sec sec-type="etymology" id="SECID0EWABI"><title>Etymology.</title><p>From the Latin word <italic>aurantius</italic> (= orange) and <italic>pleurón</italic> (= sides). The name refers to the dorsal color pattern.</p></tp:treatment-sec><tp:treatment-sec sec-type="type locality" id="SECID0EABBI"><title>Type locality.</title><p>COSTA RICA, Puntarenas: Monteverde, San Luis, <named-content xmlns:xlink="http://www.w3.org/1999/xlink" content-type="dwc:verbatimCoordinates" xlink:type="simple"><named-content content-type="geo-json" specific-use="{&#34;type&#34;:&#34;Point&#34;,&#34;coordinates&#34;:[-84.801389,10.286389]}" id="NCID0EJBBI" xlink:type="simple">10°17'11"N, 84°48'5"W</named-content></named-content>.</p></tp:treatment-sec><tp:treatment-sec sec-type="distribution" id="SECID0EOBBI"><title>Distribution.</title><p>Costa Rica.</p></tp:treatment-sec><tp:treatment-sec sec-type="discussion" id="SECID0ETBBI"><title>Discussion.</title><p>This species is easily recognizable by its dorsal coloration and the gold sheen on the dorsal surface. The species is very similar to <italic><tp:taxon-name><tp:taxon-name-part taxon-name-part-type="genus" reg="Hyperaspis">Hyperaspis</tp:taxon-name-part> <tp:taxon-name-part taxon-name-part-type="species" reg="panzosae">panzosae</tp:taxon-name-part></tp:taxon-name></italic> Gorham, but the specimen described by Gorham is a female and the author described the specimen having black legs (however, the figure in Gorham’s table has orange legs instead), while the female described here has only the basal half of femurs black; the author did not describe any sheen for <italic><tp:taxon-name><tp:taxon-name-part taxon-name-part-type="genus" reg="Hyperaspis">H.</tp:taxon-name-part> <tp:taxon-name-part taxon-name-part-type="species" reg="panzosae">panzosae</tp:taxon-name-part></tp:taxon-name></italic>, while <italic><tp:taxon-name><tp:taxon-name-part taxon-name-part-type="genus" reg="Brachiacantha"/><tp:taxon-name-part taxon-name-part-type="species" reg="aurantiapleura">aurantiapleura</tp:taxon-name-part></tp:taxon-name></italic> has a gold sheen on the dorsal surface. There are several species of <italic><tp:taxon-name><tp:taxon-name-part taxon-name-part-type="genus" reg="Hyperaspis">Hyperaspis</tp:taxon-name-part></tp:taxon-name></italic> with similar coloration to <italic><tp:taxon-name><tp:taxon-name-part taxon-name-part-type="genus" reg="Hyperaspis"/><tp:taxon-name-part taxon-name-part-type="species" reg="panzosae">panzosae</tp:taxon-name-part></tp:taxon-name></italic> like <italic><tp:taxon-name><tp:taxon-name-part taxon-name-part-type="genus" reg="Hyperaspis">H.</tp:taxon-name-part> <tp:taxon-name-part taxon-name-part-type="species" reg="excelsa">excelsa</tp:taxon-name-part></tp:taxon-name></italic> Fall and <italic><tp:taxon-name><tp:taxon-name-part taxon-name-part-type="genus" reg="Hyperaspis">H.</tp:taxon-name-part> <tp:taxon-name-part taxon-name-part-type="species" reg="cruenta">cruenta</tp:taxon-name-part></tp:taxon-name></italic> LeConte, so that without examining the original material there is no evidence to assume <italic><tp:taxon-name><tp:taxon-name-part taxon-name-part-type="genus" reg="Hyperaspis"/><tp:taxon-name-part taxon-name-part-type="species" reg="panzosae">panzosae</tp:taxon-name-part></tp:taxon-name></italic> as <italic><tp:taxon-name><tp:taxon-name-part taxon-name-part-type="genus" reg="Brachiacantha">Brachiacantha</tp:taxon-name-part></tp:taxon-name></italic> instead of <italic><tp:taxon-name><tp:taxon-name-part taxon-name-part-type="genus" reg="Hyperaspis">Hyperaspis</tp:taxon-name-part></tp:taxon-name></italic>; therefore, we decided to maintain <italic><tp:taxon-name><tp:taxon-name-part taxon-name-part-type="genus" reg="Brachiacantha"/><tp:taxon-name-part taxon-name-part-type="species" reg="aurantiapleura">aurantiapleura</tp:taxon-name-part></tp:taxon-name></italic> as a separate species.</p></tp:treatment-sec><tp:treatment-sec><!--Section generated to contain objects referenced in tp:taxon-treatment.--><fig id="F11" position="float" orientation="portrait"><object-id xmlns:xlink="http://www.w3.org/1999/xlink" content-type="doi" xlink:type="simple">10.3897/zookeys.1024.56927.figures46-51</object-id><object-id xmlns:xlink="http://www.w3.org/1999/xlink" content-type="arpha" xlink:type="simple">6A5FB211-7438-55A1-86E6-2C02056B6854</object-id><label>Figures 46–51.</label><caption><p><italic><tp:taxon-name><tp:taxon-name-part taxon-name-part-type="genus" reg="Brachiacantha">Brachiacantha</tp:taxon-name-part> <tp:taxon-name-part taxon-name-part-type="species" reg="aurantiapleura">aurantiapleura</tp:taxon-name-part></tp:taxon-name></italic> sp. nov., male <bold>46</bold> Lateral view <bold>47</bold> Protibia <bold>48</bold> Abdomen <bold>49</bold> Tegmen, lateral view <bold>50</bold> Tegmen <bold>51</bold> Penis.</p></caption><graphic xmlns:xlink="http://www.w3.org/1999/xlink" xlink:href="zookeys-1024-157-g011.jpg" position="float" orientation="portrait" xlink:type="simple" id="oo_520876.jpg"><uri content-type="original_file" xlink:type="simple">https://binary.pensoft.net/fig/520876</uri></graphic></fig></tp:treatment-sec></tp:taxon-treatment>
