# Supplementary material for: The Brachiacantha Dejean, 1837 (Coleoptera, Coccinellidae) of Central America
Source: Zookeys. 2021 Mar 16;1024:157–96. doi: 10.3897/zookeys.1024.56927 (PMC7990858; doi:10.3897/zookeys.1024.56927)
Supplement: XML Treatment for Brachiacantha isthmena [file zookeys.1024.56927-treatment17.xml]

<!DOCTYPE tp:taxon-treatment
  PUBLIC "-//TaxonX//DTD Taxonomic Treatment Publishing DTD v0 20100105//EN" "tax-treatment-NSO.dtd">
<tp:taxon-treatment xmlns:tp="http://www.plazi.org/taxpub"><tp:treatment-meta><kwd-group><label>Taxon classification</label><kwd><named-content xmlns:xlink="http://www.w3.org/1999/xlink" content-type="kingdom">Animalia</named-content></kwd><kwd><named-content xmlns:xlink="http://www.w3.org/1999/xlink" content-type="order">Coleoptera</named-content></kwd><kwd><named-content xmlns:xlink="http://www.w3.org/1999/xlink" content-type="family">Coccinellidae</named-content></kwd></kwd-group><mixed-citation publication-type="journal"><person-group><name><surname>Nestor-Arriola</surname><given-names>Jorge Ismael</given-names></name><name><surname>Toledo-Hernández</surname><given-names>Víctor Hugo</given-names></name><name><surname>Solís</surname><given-names>Ángel</given-names></name><name><surname>González</surname><given-names>Guillermo</given-names></name><name><surname>Větrovec</surname><given-names>Jaroslav</given-names></name></person-group><article-title>The <italic><tp:taxon-name><tp:taxon-name-part taxon-name-part-type="genus" reg="Brachiacantha">Brachiacantha</tp:taxon-name-part></tp:taxon-name></italic> Dejean, 1837 (<tp:taxon-name><tp:taxon-name-part taxon-name-part-type="order">Coleoptera</tp:taxon-name-part></tp:taxon-name>, <tp:taxon-name><tp:taxon-name-part taxon-name-part-type="family">Coccinellidae</tp:taxon-name-part></tp:taxon-name>) of Central America</article-title><source>Zookeys</source><day>16</day><month>3</month><year>2021</year><volume>1024</volume><fpage>157</fpage><lpage>196</lpage><pub-id pub-id-type="doi">10.3897/zookeys.1024.56927</pub-id></mixed-citation></tp:treatment-meta><tp:nomenclature><tp:taxon-name><object-id xmlns:xlink="http://www.w3.org/1999/xlink" content-type="arpha" xlink:type="simple">B36B9168-5F1C-54C8-8338-7237858D9C12</object-id>
                <tp:taxon-name-part taxon-name-part-type="genus" reg="Brachiacantha">Brachiacantha</tp:taxon-name-part>
                <tp:taxon-name-part taxon-name-part-type="species" reg="isthmena">isthmena</tp:taxon-name-part>
                <object-id xmlns:xlink="http://www.w3.org/1999/xlink" content-type="zoobank" xlink:type="simple">http://zoobank.org/0BFCD30B-0966-46DA-ABB0-2343719E3781</object-id>
              </tp:taxon-name><tp:taxon-authority>Nestor-Arriola, Toledo-Hernández &amp; Solís</tp:taxon-authority><tp:taxon-status xmlns:xlink="http://www.w3.org/1999/xlink" xlink:type="simple">sp. nov.</tp:taxon-status><xref ref-type="fig" rid="F2">Figures 7</xref><xref ref-type="fig" rid="F12">, 52–55</xref></tp:nomenclature><tp:treatment-sec sec-type="Holotype" id="SECID0ETGBI"><title>Holotype.</title><p>Male, pinned, with genitalia in a separate microvial. Original labels: “PANAMÁ, Cerro Campana, 3000’. July 29 1970, H. and A. Howden” (<abbrev xmlns:xlink="http://www.w3.org/1999/xlink" content-type="institution" xlink:title="United States National Museum of Natural History, Washington D. C., USA" id="ABBRID0EZGBI" xlink:type="simple">USNMNH</abbrev>).</p></tp:treatment-sec><tp:treatment-sec sec-type="Paratypes" id="SECID0E5GBI"><title>Paratypes.</title><p>Costa Rica • 1♂; Limón, Res. Biol. Hitoy Cerere; 100 m; 6–16 May 1992; G. Carballo leg.; L-N 184200_643300 (<named-content xmlns:xlink="http://www.w3.org/1999/xlink" content-type="dwc:institutional_code" xlink:type="simple">MNCR</named-content>). 1♂; Limón, Valle de la Estrella, R. B. Hitoy Cerere; 100 m; 04 Mar. 1994; G. Carballo leg.; L-N 643400_184600, #2889” (<named-content xmlns:xlink="http://www.w3.org/1999/xlink" content-type="dwc:institutional_code" xlink:type="simple">MNCR</named-content>). Panamá • 1♂; same data as the holotype; 31 July 1970 (<abbrev xmlns:xlink="http://www.w3.org/1999/xlink" content-type="institution" xlink:title="United States National Museum of Natural History, Washington D. C., USA" id="ABBRID0EOHBI" xlink:type="simple">USNMNH</abbrev>). 1♂; Pr. Cerro Campana; <named-content xmlns:xlink="http://www.w3.org/1999/xlink" content-type="dwc:verbatimCoordinates" xlink:type="simple"><named-content content-type="geo-json" specific-use="{&#34;type&#34;:&#34;Point&#34;,&#34;coordinates&#34;:[-79.933333,8.666667]}" id="NCID0EWHBI" xlink:type="simple">8°40'N, 79°56'W</named-content></named-content>, 850 m; 14 July 1971; H. A. Hespenheide leg. (<abbrev xmlns:xlink="http://www.w3.org/1999/xlink" content-type="institution" xlink:title="United States National Museum of Natural History, Washington D. C., USA" id="ABBRID0E2HBI" xlink:type="simple">USNMNH</abbrev>). 1♂, same data, 10 Feb. 1973; W. Bivin leg. (<abbrev xmlns:xlink="http://www.w3.org/1999/xlink" content-type="institution" xlink:title="United States National Museum of Natural History, Washington D. C., USA" id="ABBRID0EAIBI" xlink:type="simple">USNMNH</abbrev>).</p></tp:treatment-sec><tp:treatment-sec sec-type="diagnosis" id="SECID0EFIBI"><title>Diagnosis.</title><p>Dorsal color black or dark brown; pronotum almost completely yellow; each elytron with three or four yellow spots. Male abdomen with a setal tuft on the first ventrite and several ventrites emarginated and depressed.</p></tp:treatment-sec><tp:treatment-sec sec-type="description" id="SECID0EKIBI"><title>Description.</title><p><bold><italic>Holotype</italic>.</bold> Male. Length 3 mm, width 2.2 mm, body oval, dorsally convex. Dorsal color black except head pale yellow; pronotum pale yellow with only a basal black macula; each elytron with four yellow spots in humeral, discal, mid-lateral and sub-apical positions (Fig. <xref ref-type="fig" rid="F2">7</xref>). Ventral surface with head, prosternum, metaventrite and abdomen dark brown; legs, mouthparts and antennae yellow. Head punctures small, separated by their diameter, each puncture as large as an eye facet; pronotal punctures larger than head punctures, separated by their diameter; elytral punctures as large as pronotum punctures, separated by their diameter; metaventral punctures as large as elytral punctures, separated by their diameter. Clypeus emarginate. Carinae on prosternal process straight, convergent, joined near the anterior prosternal border, larger than half prosternum. Protibia not flanged, basal tooth small. Basal abdominal ventrite with setal tuft at center. Abdomen with postcoxal line on basal abdominal ventrite slightly flattened along posterior ventrite margin, ventrite with sparse, long pubescence and small, dense punctures. Ventrites II-VI depressed and emarginated, punctures fine, dense. Genitalia with penis guide as long as parameres, symmetrical, slender, sides slightly pinched at basal half, widened in the apical third, apex acute (Fig. <xref ref-type="fig" rid="F12">53</xref>); parameres slender, basally wide, narrowed to apex, apex rounded, setae rising from the convex side margin and apex (Fig. <xref ref-type="fig" rid="F12">52</xref>); penis robust, strongly curved in basal half, widened in apical third with a narrowing before apex, alae short and slender, basal capsule without crest, inner arm long, parallel sided, rounded at apex (Figs <xref ref-type="fig" rid="F12">54</xref>, <xref ref-type="fig" rid="F12">55</xref>).</p><p>Female. Unknown.</p></tp:treatment-sec><tp:treatment-sec sec-type="variation" id="SECID0EKJBI"><title>Variation.</title><p>Unknown.</p></tp:treatment-sec><tp:treatment-sec sec-type="etymology" id="SECID0EPJBI"><title>Etymology.</title><p>The name refers to the Panamá isthmus.</p></tp:treatment-sec><tp:treatment-sec sec-type="type locality" id="SECID0EUJBI"><title>Type locality.</title><p>PANAMÁ, Panamá Oeste: Parque Nacional Altos de Campana, Cerro de la Campana, <named-content xmlns:xlink="http://www.w3.org/1999/xlink" content-type="dwc:verbatimCoordinates" xlink:type="simple"><named-content content-type="geo-json" specific-use="{&#34;type&#34;:&#34;Point&#34;,&#34;coordinates&#34;:[-79.952844,8.713722]}" id="NCID0E4JBI" xlink:type="simple">8°42'49.4"N, 79°57'10.24"W</named-content></named-content>.</p></tp:treatment-sec><tp:treatment-sec sec-type="distribution" id="SECID0ECKBI"><title>Distribution.</title><p>Costa Rica and Panamá.</p></tp:treatment-sec><tp:treatment-sec sec-type="discussion" id="SECID0EHKBI"><title>Discussion.</title><p>The coloration of the species is similar to that of the <italic><tp:taxon-name><tp:taxon-name-part taxon-name-part-type="genus" reg="Brachiacantha"/><tp:taxon-name-part taxon-name-part-type="species" reg="dentipes">dentipes</tp:taxon-name-part></tp:taxon-name></italic> group of species, but <italic><tp:taxon-name><tp:taxon-name-part taxon-name-part-type="genus" reg="Brachiacantha">B.</tp:taxon-name-part> <tp:taxon-name-part taxon-name-part-type="species" reg="isthmena">isthmena</tp:taxon-name-part></tp:taxon-name></italic> lacks the ventral cusps of the male, instead it shows a setal tuft on the first ventrite.</p></tp:treatment-sec><tp:treatment-sec><!--Section generated to contain objects referenced in tp:taxon-treatment.--><fig id="F2" position="float" orientation="portrait"><object-id xmlns:xlink="http://www.w3.org/1999/xlink" content-type="doi" xlink:type="simple">10.3897/zookeys.1024.56927.figures5-8</object-id><object-id xmlns:xlink="http://www.w3.org/1999/xlink" content-type="arpha" xlink:type="simple">EF3B3721-B82B-5536-9FCC-C47B1CF3EA29</object-id><label>Figures 5–8.</label><caption><p><italic><tp:taxon-name><tp:taxon-name-part taxon-name-part-type="genus" reg="Brachiacantha">Brachiacantha</tp:taxon-name-part></tp:taxon-name></italic> sp. <bold>5</bold><italic><tp:taxon-name><tp:taxon-name-part taxon-name-part-type="genus" reg="Brachiacantha">Brachiacantha</tp:taxon-name-part> <tp:taxon-name-part taxon-name-part-type="species" reg="bipartita">bipartita</tp:taxon-name-part></tp:taxon-name></italic>, female <bold>6</bold><italic><tp:taxon-name><tp:taxon-name-part taxon-name-part-type="genus" reg="Brachiacantha">Brachiacantha</tp:taxon-name-part> <tp:taxon-name-part taxon-name-part-type="species" reg="aperta">aperta</tp:taxon-name-part></tp:taxon-name></italic>, female <bold>7</bold><italic><tp:taxon-name><tp:taxon-name-part taxon-name-part-type="genus" reg="Brachiacantha">Brachiacantha</tp:taxon-name-part> <tp:taxon-name-part taxon-name-part-type="species" reg="isthmena">isthmena</tp:taxon-name-part></tp:taxon-name></italic> sp. nov. <bold>8</bold><italic><tp:taxon-name><tp:taxon-name-part taxon-name-part-type="genus" reg="Brachiacantha">Brachiacantha</tp:taxon-name-part> <tp:taxon-name-part taxon-name-part-type="species" reg="cachensis">cachensis</tp:taxon-name-part></tp:taxon-name></italic>.</p></caption><graphic xmlns:xlink="http://www.w3.org/1999/xlink" xlink:href="zookeys-1024-157-g002.jpg" position="float" orientation="portrait" xlink:type="simple" id="oo_520867.jpg"><uri content-type="original_file" xlink:type="simple">https://binary.pensoft.net/fig/520867</uri></graphic></fig><fig id="F12" position="float" orientation="portrait"><object-id xmlns:xlink="http://www.w3.org/1999/xlink" content-type="doi" xlink:type="simple">10.3897/zookeys.1024.56927.figures52-55</object-id><object-id xmlns:xlink="http://www.w3.org/1999/xlink" content-type="arpha" xlink:type="simple">633D8DD6-25C2-5CCF-B36F-D44B91BC4D2A</object-id><label>Figures 52–55.</label><caption><p><italic><tp:taxon-name><tp:taxon-name-part taxon-name-part-type="genus" reg="Brachiacantha">Brachiacantha</tp:taxon-name-part> <tp:taxon-name-part taxon-name-part-type="species" reg="isthmena">isthmena</tp:taxon-name-part></tp:taxon-name></italic> sp. nov., male genitalia <bold>52</bold> Tegmen, lateral view <bold>53</bold> Tegmen <bold>54</bold> Penis <bold>55</bold> Penis apex.</p></caption><graphic xmlns:xlink="http://www.w3.org/1999/xlink" xlink:href="zookeys-1024-157-g012.jpg" position="float" orientation="portrait" xlink:type="simple" id="oo_520877.jpg"><uri content-type="original_file" xlink:type="simple">https://binary.pensoft.net/fig/520877</uri></graphic></fig></tp:treatment-sec></tp:taxon-treatment>
