# Supplementary material for: The Brachiacantha Dejean, 1837 (Coleoptera, Coccinellidae) of Central America
Source: Zookeys. 2021 Mar 16;1024:157–96. doi: 10.3897/zookeys.1024.56927 (PMC7990858; doi:10.3897/zookeys.1024.56927)
Supplement: XML Treatment for Brachiacantha guatemalensis [file zookeys.1024.56927-treatment18.xml]

<!DOCTYPE tp:taxon-treatment
  PUBLIC "-//TaxonX//DTD Taxonomic Treatment Publishing DTD v0 20100105//EN" "tax-treatment-NSO.dtd">
<tp:taxon-treatment xmlns:tp="http://www.plazi.org/taxpub"><tp:treatment-meta><kwd-group><label>Taxon classification</label><kwd><named-content xmlns:xlink="http://www.w3.org/1999/xlink" content-type="kingdom">Animalia</named-content></kwd><kwd><named-content xmlns:xlink="http://www.w3.org/1999/xlink" content-type="order">Coleoptera</named-content></kwd><kwd><named-content xmlns:xlink="http://www.w3.org/1999/xlink" content-type="family">Coccinellidae</named-content></kwd></kwd-group><mixed-citation publication-type="journal"><person-group><name><surname>Nestor-Arriola</surname><given-names>Jorge Ismael</given-names></name><name><surname>Toledo-Hernández</surname><given-names>Víctor Hugo</given-names></name><name><surname>Solís</surname><given-names>Ángel</given-names></name><name><surname>González</surname><given-names>Guillermo</given-names></name><name><surname>Větrovec</surname><given-names>Jaroslav</given-names></name></person-group><article-title>The <italic><tp:taxon-name><tp:taxon-name-part taxon-name-part-type="genus" reg="Brachiacantha">Brachiacantha</tp:taxon-name-part></tp:taxon-name></italic> Dejean, 1837 (<tp:taxon-name><tp:taxon-name-part taxon-name-part-type="order">Coleoptera</tp:taxon-name-part></tp:taxon-name>, <tp:taxon-name><tp:taxon-name-part taxon-name-part-type="family">Coccinellidae</tp:taxon-name-part></tp:taxon-name>) of Central America</article-title><source>Zookeys</source><day>16</day><month>3</month><year>2021</year><volume>1024</volume><fpage>157</fpage><lpage>196</lpage><pub-id pub-id-type="doi">10.3897/zookeys.1024.56927</pub-id></mixed-citation></tp:treatment-meta><tp:nomenclature><tp:taxon-name><object-id xmlns:xlink="http://www.w3.org/1999/xlink" content-type="arpha" xlink:type="simple">80AC62FC-D136-5EDB-B356-671BBD010D61</object-id>
                <tp:taxon-name-part taxon-name-part-type="genus" reg="Brachiacantha">Brachiacantha</tp:taxon-name-part>
                <tp:taxon-name-part taxon-name-part-type="species" reg="guatemalensis">guatemalensis</tp:taxon-name-part>
              </tp:taxon-name><tp:taxon-authority>(Gorham)</tp:taxon-authority><tp:taxon-status xmlns:xlink="http://www.w3.org/1999/xlink" xlink:type="simple">comb. nov.</tp:taxon-status><xref ref-type="fig" rid="F3">Figures 9</xref><xref ref-type="fig" rid="F13">, 56–58</xref><tp:nomenclature-citation-list><tp:nomenclature-citation><tp:taxon-name>
                    <tp:taxon-name-part taxon-name-part-type="genus" reg="Hyperaspis">Hyperaspis</tp:taxon-name-part> <tp:taxon-name-part taxon-name-part-type="species" reg="guatemalensis">guatemalensis</tp:taxon-name-part></tp:taxon-name><comment>Gorham, 1894: 200, tab. XI, fig. 10.</comment></tp:nomenclature-citation></tp:nomenclature-citation-list></tp:nomenclature><tp:treatment-sec sec-type="material" id="SECID0ELNBI"><title>Material examined.</title><p>Guatemala • 1♂; Yepocapa; 01 May 1948; H. T. Palmat leg. (<abbrev xmlns:xlink="http://www.w3.org/1999/xlink" content-type="institution" xlink:title="United States National Museum of Natural History, Washington D. C., USA" id="ABBRID0ERNBI" xlink:type="simple">USNMNH</abbrev>).</p></tp:treatment-sec><tp:treatment-sec sec-type="diagnosis" id="SECID0EWNBI"><title>Diagnosis.</title><p>Length 3 mm, width 2.4 mm; body rounded, convex. Dorsal color black, pronotum with lateral angles and anterior border yellow, each elytron with an irregular yellow macula covering from the humeral angle to the posterior border (Fig. <xref ref-type="fig" rid="F3">9</xref>). Ventral surface with head, prosternum and metaventrite black; abdomen yellow except the center of ventrites I-III black; legs, mouthparts, and antennae yellow. Carinae on prosternal process parallel, convergent near the anterior margin of prosternum, not joined. Protibia not flanged, basal tooth small. Ventrites I-IV truncate at apex; ventrites V and VI emarginated and depressed. Male abdomen with several ventrites truncate at center. Genitalia with penis guide as long as parameres, symmetrical, sides slightly convergent, apex truncate (Fig. <xref ref-type="fig" rid="F13">58</xref>); parameres parallel sided, apex rounded, setae rising from the apex border long and curved; penis curved in basal ½, apex with subtriangular alae, basal capsule not crested, inner arm of basal capsule long and slender (Figs <xref ref-type="fig" rid="F13">56</xref>, <xref ref-type="fig" rid="F13">57</xref>).</p><fig id="F3" position="float" orientation="portrait"><object-id xmlns:xlink="http://www.w3.org/1999/xlink" content-type="doi" xlink:type="simple">10.3897/zookeys.1024.56927.figures9-12</object-id><object-id xmlns:xlink="http://www.w3.org/1999/xlink" content-type="arpha" xlink:type="simple">A0399C7B-5E10-5EFE-BE85-7944FCF013C0</object-id><label>Figures 9–12.</label><caption><p><italic><tp:taxon-name><tp:taxon-name-part taxon-name-part-type="genus" reg="Brachiacantha">Brachiacantha</tp:taxon-name-part></tp:taxon-name></italic> sp. <bold>9</bold><italic><tp:taxon-name><tp:taxon-name-part taxon-name-part-type="genus" reg="Brachiacantha">Brachiacantha</tp:taxon-name-part> <tp:taxon-name-part taxon-name-part-type="species" reg="guatemalensis">guatemalensis</tp:taxon-name-part></tp:taxon-name></italic> comb. nov., male <bold>10</bold><italic><tp:taxon-name><tp:taxon-name-part taxon-name-part-type="genus" reg="Brachiacantha">Brachiacantha</tp:taxon-name-part> <tp:taxon-name-part taxon-name-part-type="species" reg="papiliona">papiliona</tp:taxon-name-part></tp:taxon-name></italic> sp. nov., female <bold>11</bold><italic><tp:taxon-name><tp:taxon-name-part taxon-name-part-type="genus" reg="Brachiacantha">Brachiacantha</tp:taxon-name-part> <tp:taxon-name-part taxon-name-part-type="species" reg="mimica">mimica</tp:taxon-name-part></tp:taxon-name></italic> sp. nov., female <bold>12</bold><italic><tp:taxon-name><tp:taxon-name-part taxon-name-part-type="genus" reg="Brachiacantha">Brachiacantha</tp:taxon-name-part> <tp:taxon-name-part taxon-name-part-type="species" reg="gorhami">gorhami</tp:taxon-name-part></tp:taxon-name></italic> comb. nov., female.</p></caption><graphic xmlns:xlink="http://www.w3.org/1999/xlink" xlink:href="zookeys-1024-157-g003.jpg" position="float" orientation="portrait" xlink:type="simple" id="oo_520868.jpg"><uri content-type="original_file" xlink:type="simple">https://binary.pensoft.net/fig/520868</uri></graphic></fig><p>Female. Unknown.</p></tp:treatment-sec><tp:treatment-sec sec-type="variation" id="SECID0EVQBI"><title>Variation.</title><p>Unknown.</p></tp:treatment-sec><tp:treatment-sec sec-type="distribution" id="SECID0E1QBI"><title>Distribution.</title><p>Guatemala.</p></tp:treatment-sec><tp:treatment-sec sec-type="discussion" id="SECID0E6QBI"><title>Discussion.</title><p>This species is easily identifiable by the dorsal black coloration with elytral and pronotal margins yellow. The specimen examined was identified following the description and illustrations of <xref ref-type="bibr" rid="B17">Gorham (1894)</xref> as <italic><tp:taxon-name><tp:taxon-name-part taxon-name-part-type="genus" reg="Hyperaspis">Hyperaspis</tp:taxon-name-part> <tp:taxon-name-part taxon-name-part-type="species" reg="guatemalensis">guatemalensis</tp:taxon-name-part></tp:taxon-name></italic>. Nevertheless, this species has all the diagnostic characters of <italic><tp:taxon-name><tp:taxon-name-part taxon-name-part-type="genus" reg="Brachiacantha">Brachiacantha</tp:taxon-name-part></tp:taxon-name></italic>, including the tibial tooth, lack of large abdominal pores and eye emarginated by the eye canthus; in addition, there are several species of <italic><tp:taxon-name><tp:taxon-name-part taxon-name-part-type="genus" reg="Hyperaspis">Hyperaspis</tp:taxon-name-part></tp:taxon-name></italic> with coloration similar to <italic><tp:taxon-name><tp:taxon-name-part taxon-name-part-type="genus" reg="Hyperaspis">H.</tp:taxon-name-part> <tp:taxon-name-part taxon-name-part-type="species" reg="limbalis">limbalis</tp:taxon-name-part></tp:taxon-name></italic> Casey and <italic><tp:taxon-name><tp:taxon-name-part taxon-name-part-type="genus" reg="Hyperaspis">H.</tp:taxon-name-part> <tp:taxon-name-part taxon-name-part-type="species" reg="caseyi">caseyi</tp:taxon-name-part></tp:taxon-name></italic> Gordon, but the individual examined presents all the external characteristics, size and distribution of <italic><tp:taxon-name><tp:taxon-name-part taxon-name-part-type="genus" reg="Hyperaspis">H.</tp:taxon-name-part> <tp:taxon-name-part taxon-name-part-type="species" reg="guatemalensis">guatemalensis</tp:taxon-name-part></tp:taxon-name></italic>. Therefore, a new combination is proposed. Several species described by Gorham have been reassigned into other genera due taxonomic revisions (<xref ref-type="bibr" rid="B13">Gordon 1981</xref>); about the genus <italic><tp:taxon-name><tp:taxon-name-part taxon-name-part-type="genus" reg="Hyperaspis">Hyperaspis</tp:taxon-name-part></tp:taxon-name></italic> there are several examples: <italic><tp:taxon-name><tp:taxon-name-part taxon-name-part-type="genus" reg="Hyperaspis">H.</tp:taxon-name-part> <tp:taxon-name-part taxon-name-part-type="species" reg="pauperula">pauperula</tp:taxon-name-part></tp:taxon-name></italic> was reassigned to <italic><tp:taxon-name><tp:taxon-name-part taxon-name-part-type="genus" reg="Calloeneis">Calloeneis</tp:taxon-name-part></tp:taxon-name></italic>, <italic><tp:taxon-name><tp:taxon-name-part taxon-name-part-type="genus" reg="Hyperaspis">H.</tp:taxon-name-part> <tp:taxon-name-part taxon-name-part-type="species" reg="adelaia">adelaia</tp:taxon-name-part></tp:taxon-name></italic> is considered now as a synonym of <italic><tp:taxon-name><tp:taxon-name-part taxon-name-part-type="genus" reg="Cyrea">Cyrea</tp:taxon-name-part> <tp:taxon-name-part taxon-name-part-type="species" reg="tessulata">tessulata</tp:taxon-name-part></tp:taxon-name></italic> (Mulsant) and <italic><tp:taxon-name><tp:taxon-name-part taxon-name-part-type="genus" reg="Hyperaspis">H.</tp:taxon-name-part> <tp:taxon-name-part taxon-name-part-type="species" reg="terminata">terminata</tp:taxon-name-part></tp:taxon-name></italic> was reassigned to <italic><tp:taxon-name><tp:taxon-name-part taxon-name-part-type="genus" reg="Serratitibia">Serratitibia</tp:taxon-name-part></tp:taxon-name></italic> (<xref ref-type="bibr" rid="B4">Canepari et al. 2016</xref>; <xref ref-type="bibr" rid="B13">Gordon 1981</xref>; <xref ref-type="bibr" rid="B15">Gordon et al. 2013</xref>). According the present evidence <italic><tp:taxon-name><tp:taxon-name-part taxon-name-part-type="genus" reg="Hyperaspis">H.</tp:taxon-name-part> <tp:taxon-name-part taxon-name-part-type="species" reg="guatemalensis">guatemalensis</tp:taxon-name-part></tp:taxon-name></italic> should be reassigned to <italic><tp:taxon-name><tp:taxon-name-part taxon-name-part-type="genus" reg="Brachiacantha">Brachiacantha</tp:taxon-name-part></tp:taxon-name></italic>, but an examination of the type material is needed to ensure the taxonomic identity with the material examined here.</p></tp:treatment-sec><tp:treatment-sec><!--Section generated to contain objects referenced in tp:taxon-treatment.--><fig id="F13" position="float" orientation="portrait"><object-id xmlns:xlink="http://www.w3.org/1999/xlink" content-type="doi" xlink:type="simple">10.3897/zookeys.1024.56927.figures56-58</object-id><object-id xmlns:xlink="http://www.w3.org/1999/xlink" content-type="arpha" xlink:type="simple">88F442EB-F3C1-5D80-A537-BA766B3F76FD</object-id><label>Figures 56–58.</label><caption><p><italic><tp:taxon-name><tp:taxon-name-part taxon-name-part-type="genus" reg="Brachiacantha">Brachiacantha</tp:taxon-name-part> <tp:taxon-name-part taxon-name-part-type="species" reg="guatemalensis">guatemalensis</tp:taxon-name-part></tp:taxon-name></italic> comb. nov., male <bold>56</bold> Penis <bold>57</bold> Penis apex <bold>58</bold> Tegmen.</p></caption><graphic xmlns:xlink="http://www.w3.org/1999/xlink" xlink:href="zookeys-1024-157-g013.jpg" position="float" orientation="portrait" xlink:type="simple" id="oo_520878.jpg"><uri content-type="original_file" xlink:type="simple">https://binary.pensoft.net/fig/520878</uri></graphic></fig></tp:treatment-sec><ref-list><ref id="B17"><mixed-citation xmlns:xlink="http://www.w3.org/1999/xlink" xlink:type="simple"><person-group><name name-style="western"><surname>Gorham</surname><given-names>HS</given-names></name></person-group> (<year>1894</year>) <article-title><tp:taxon-name><tp:taxon-name-part taxon-name-part-type="family">Coccinellidae</tp:taxon-name-part></tp:taxon-name>.</article-title><source>Biologia Centrali-Americana, <tp:taxon-name><tp:taxon-name-part taxon-name-part-type="class">Insecta</tp:taxon-name-part></tp:taxon-name>, <tp:taxon-name><tp:taxon-name-part taxon-name-part-type="order">Coleoptera</tp:taxon-name-part></tp:taxon-name></source><volume>7</volume>: <fpage>177</fpage>–<lpage>208</lpage>.</mixed-citation></ref><ref id="B13"><mixed-citation xmlns:xlink="http://www.w3.org/1999/xlink" xlink:type="simple"><person-group><name name-style="western"><surname>Gordon</surname><given-names>RD</given-names></name></person-group> (<year>1981</year>) <article-title>Lectotype designations, generic reassignments, and new synonymy in neotropical <tp:taxon-name><tp:taxon-name-part taxon-name-part-type="family">Coccinellidae</tp:taxon-name-part></tp:taxon-name> (<tp:taxon-name><tp:taxon-name-part taxon-name-part-type="order">Coleoptera</tp:taxon-name-part></tp:taxon-name>).</article-title><source>The Coleopterists Bulletin</source><volume>35</volume>(<issue>4</issue>): <fpage>423</fpage>–<lpage>425</lpage>.</mixed-citation></ref><ref id="B4"><mixed-citation xmlns:xlink="http://www.w3.org/1999/xlink" xlink:type="simple"><person-group><name name-style="western"><surname>Canepari</surname><given-names>C</given-names></name><name name-style="western"><surname>Gordon</surname><given-names>RD</given-names></name><name name-style="western"><surname>Hanley</surname><given-names>G</given-names></name></person-group> (<year>2016</year>) <article-title>South American <tp:taxon-name><tp:taxon-name-part taxon-name-part-type="family">Coccinellidae</tp:taxon-name-part></tp:taxon-name> (<tp:taxon-name><tp:taxon-name-part taxon-name-part-type="order">Coleoptera</tp:taxon-name-part></tp:taxon-name>), Part XVII: Systematic revision of the genera <italic><tp:taxon-name><tp:taxon-name-part taxon-name-part-type="genus">Cyrea</tp:taxon-name-part></tp:taxon-name></italic> Gordon and Canepari and <italic><tp:taxon-name><tp:taxon-name-part taxon-name-part-type="genus">Tiphysa</tp:taxon-name-part></tp:taxon-name></italic> Mulsant (<tp:taxon-name><tp:taxon-name-part taxon-name-part-type="subfamily">Hyperaspidinae</tp:taxon-name-part></tp:taxon-name>: <tp:taxon-name><tp:taxon-name-part taxon-name-part-type="tribe">Brachiacanthini</tp:taxon-name-part></tp:taxon-name>).</article-title><source><tp:taxon-name><tp:taxon-name-part taxon-name-part-type="class">Insecta</tp:taxon-name-part></tp:taxon-name> Mundi</source><volume>0486</volume>: <fpage>1</fpage>–<lpage>180</lpage>.</mixed-citation></ref><ref id="B15"><mixed-citation xmlns:xlink="http://www.w3.org/1999/xlink" xlink:type="simple"><person-group><name name-style="western"><surname>Gordon</surname><given-names>RD</given-names></name><name name-style="western"><surname>Canepari</surname><given-names>C</given-names></name><name name-style="western"><surname>Hanley</surname><given-names>G</given-names></name></person-group> (<year>2013</year>) <article-title>South American <tp:taxon-name><tp:taxon-name-part taxon-name-part-type="family">Coccinellidae</tp:taxon-name-part></tp:taxon-name> (<tp:taxon-name><tp:taxon-name-part taxon-name-part-type="order">Coleoptera</tp:taxon-name-part></tp:taxon-name>), Part XII: New name for <italic><tp:taxon-name><tp:taxon-name-part taxon-name-part-type="genus">Cyra</tp:taxon-name-part></tp:taxon-name></italic> Mulsant, review of <tp:taxon-name><tp:taxon-name-part taxon-name-part-type="tribe">Brachiacanthini</tp:taxon-name-part></tp:taxon-name> genera, and systematic revision of <italic><tp:taxon-name><tp:taxon-name-part taxon-name-part-type="genus">Cleothera</tp:taxon-name-part></tp:taxon-name></italic> Mulsant, <italic><tp:taxon-name><tp:taxon-name-part taxon-name-part-type="genus">Hinda</tp:taxon-name-part></tp:taxon-name></italic> Mulsant and <italic><tp:taxon-name><tp:taxon-name-part taxon-name-part-type="genus">Serratitibia</tp:taxon-name-part></tp:taxon-name></italic> Gordon and Canepari, new genus.</article-title><source><tp:taxon-name><tp:taxon-name-part taxon-name-part-type="class">Insecta</tp:taxon-name-part></tp:taxon-name> Mundi</source><volume>278</volume>: <fpage>1</fpage>–<lpage>150</lpage>.</mixed-citation></ref></ref-list></tp:taxon-treatment>
