# Supplementary material for: The Brachiacantha Dejean, 1837 (Coleoptera, Coccinellidae) of Central America
Source: Zookeys. 2021 Mar 16;1024:157–96. doi: 10.3897/zookeys.1024.56927 (PMC7990858; doi:10.3897/zookeys.1024.56927)
Supplement: XML Treatment for Brachiacantha invertita [file zookeys.1024.56927-treatment19.xml]

<!DOCTYPE tp:taxon-treatment
  PUBLIC "-//TaxonX//DTD Taxonomic Treatment Publishing DTD v0 20100105//EN" "tax-treatment-NSO.dtd">
<tp:taxon-treatment xmlns:tp="http://www.plazi.org/taxpub"><tp:treatment-meta><kwd-group><label>Taxon classification</label><kwd><named-content xmlns:xlink="http://www.w3.org/1999/xlink" content-type="kingdom">Animalia</named-content></kwd><kwd><named-content xmlns:xlink="http://www.w3.org/1999/xlink" content-type="order">Coleoptera</named-content></kwd><kwd><named-content xmlns:xlink="http://www.w3.org/1999/xlink" content-type="family">Coccinellidae</named-content></kwd></kwd-group><mixed-citation publication-type="journal"><person-group><name><surname>Nestor-Arriola</surname><given-names>Jorge Ismael</given-names></name><name><surname>Toledo-Hernández</surname><given-names>Víctor Hugo</given-names></name><name><surname>Solís</surname><given-names>Ángel</given-names></name><name><surname>González</surname><given-names>Guillermo</given-names></name><name><surname>Větrovec</surname><given-names>Jaroslav</given-names></name></person-group><article-title>The <italic><tp:taxon-name><tp:taxon-name-part taxon-name-part-type="genus" reg="Brachiacantha">Brachiacantha</tp:taxon-name-part></tp:taxon-name></italic> Dejean, 1837 (<tp:taxon-name><tp:taxon-name-part taxon-name-part-type="order">Coleoptera</tp:taxon-name-part></tp:taxon-name>, <tp:taxon-name><tp:taxon-name-part taxon-name-part-type="family">Coccinellidae</tp:taxon-name-part></tp:taxon-name>) of Central America</article-title><source>Zookeys</source><day>16</day><month>3</month><year>2021</year><volume>1024</volume><fpage>157</fpage><lpage>196</lpage><pub-id pub-id-type="doi">10.3897/zookeys.1024.56927</pub-id></mixed-citation></tp:treatment-meta><tp:nomenclature><tp:taxon-name><object-id xmlns:xlink="http://www.w3.org/1999/xlink" content-type="arpha" xlink:type="simple">477D7086-0D1E-55ED-819E-0194624AC020</object-id>
                <tp:taxon-name-part taxon-name-part-type="genus" reg="Brachiacantha">Brachiacantha</tp:taxon-name-part>
                <tp:taxon-name-part taxon-name-part-type="species" reg="invertita">invertita</tp:taxon-name-part>
                <object-id xmlns:xlink="http://www.w3.org/1999/xlink" content-type="zoobank" xlink:type="simple">http://zoobank.org/2665461E-6DF3-4ACF-B4E7-D00FA2BEBFBC</object-id>
              </tp:taxon-name><tp:taxon-authority>Nestor-Arriola, Toledo-Hernández &amp; Solís</tp:taxon-authority><tp:taxon-status xmlns:xlink="http://www.w3.org/1999/xlink" xlink:type="simple">sp. nov.</tp:taxon-status><xref ref-type="fig" rid="F14">Figures 59–64</xref></tp:nomenclature><tp:treatment-sec sec-type="Holotype" id="SECID0EMYBI"><title>Holotype.</title><p>Male, pinned, with genitalia in a separate microvial. Original labels: “COSTA RICA, PUNTARENAS, A. C. Arenal, Buen Amigo, San Luis, 1000–1350 m, May 1994, col. Z. Fuentes, L N 250850_449250, #2926” (<named-content xmlns:xlink="http://www.w3.org/1999/xlink" content-type="dwc:institutional_code" xlink:type="simple">MNCR</named-content>).</p></tp:treatment-sec><tp:treatment-sec sec-type="Paratypes" id="SECID0EXYBI"><title>Paratypes.</title><p>Costa Rica • 1♂; Cartago, Birrisito; 1400 m; 07 Aug. 1980; D. R. Whitehead leg. (<abbrev xmlns:xlink="http://www.w3.org/1999/xlink" content-type="institution" xlink:title="United States National Museum of Natural History, Washington D. C., USA" id="ABBRID0E4YBI" xlink:type="simple">USNMNH</abbrev>). 1♀; Cartago, Turrialba, Tayutic, P. N. Barbilla, Sector Cerro Tigre; 1500–1600 m; 22 June-22 July 2001; W. Arana leg.; malaise trap; L_N_211700_602500, #64679 (<named-content xmlns:xlink="http://www.w3.org/1999/xlink" content-type="dwc:institutional_code" xlink:type="simple">MNCR</named-content>); 1♀; Cartago, P. N. Tapantí, Quebrada Segunda; 1250 m; Oct. 1992; G. Mora leg.; L-N 194000_560000 (<named-content xmlns:xlink="http://www.w3.org/1999/xlink" content-type="dwc:institutional_code" xlink:type="simple">MNCR</named-content>). 1♀; Guanacaste, R. F. Cord. Guanacaste, Rio San Lorenzo, Tierras Morenas; 1050 m; Dec. 1991; C. Alvarado leg.; L-N 287800_427600 (<named-content xmlns:xlink="http://www.w3.org/1999/xlink" content-type="dwc:institutional_code" xlink:type="simple">MNCR</named-content>). 2♂; same data; ene.1992 (<named-content xmlns:xlink="http://www.w3.org/1999/xlink" content-type="dwc:institutional_code" xlink:type="simple">MNCR</named-content>). 1♀; Guanacaste, Est. Cacao, SW side Volcán Cacao; 1000–1400 m; Apr. 1988; GNP. Biodiv. Survey exped.; 323300_375700 (<named-content xmlns:xlink="http://www.w3.org/1999/xlink" content-type="dwc:institutional_code" xlink:type="simple">MNCR</named-content>). 1♂; same data; malaise trap; 1988–1989 (<named-content xmlns:xlink="http://www.w3.org/1999/xlink" content-type="dwc:institutional_code" xlink:type="simple">MNCR</named-content>). 1♀, 1♂; Guanacaste, A. C. Guanacaste, Sect. Las Pailas; 800 m; 6–26 June 1994; K. Taylor leg.; L N 309500_389500, #3063 (<named-content xmlns:xlink="http://www.w3.org/1999/xlink" content-type="dwc:institutional_code" xlink:type="simple">MNCR</named-content>). 1♀; Guanacaste, Tierras Morenas; 650 m; 8–10 Feb 1994; Z. Fuentes leg.; L S 283950_424500, #2616 (<named-content xmlns:xlink="http://www.w3.org/1999/xlink" content-type="dwc:institutional_code" xlink:type="simple">MNCR</named-content>). 1♀; Guanacaste, P. N. Rincon de la Vieja, Est. Las Pailas; 800 m; 10–21 Nov. 1993; M. A. Zumbado and D. G. García leg.; L N 306300_388600, #2559 (<named-content xmlns:xlink="http://www.w3.org/1999/xlink" content-type="dwc:institutional_code" xlink:type="simple">MNCR</named-content>). 2♀, 6♂; Guanacaste, sect. Las Pailas, 4.5 km SW Rincón de la Vieja volcano; 800 m; 12 Apr.-4 May 1995; K. Taylor leg.; L_N_306300_388600, #6194 (<named-content xmlns:xlink="http://www.w3.org/1999/xlink" content-type="dwc:institutional_code" xlink:type="simple">MNCR</named-content>). 1♂; Guanacaste, Z. P. Tenorio, Rio San Lorenzo, Tierras Morenas; 1050 m; Aug. 1992; G. Rodriguez leg.; L-N 287800_427600 (<named-content xmlns:xlink="http://www.w3.org/1999/xlink" content-type="dwc:institutional_code" xlink:type="simple">MNCR</named-content>). 1♀; same data, Oct. 1992 (<named-content xmlns:xlink="http://www.w3.org/1999/xlink" content-type="dwc:institutional_code" xlink:type="simple">MNCR</named-content>). 1♂; Guanacaste, Z. P. Tenorio, Rio San Lorenzo, Tierras Morenas; 1050 m; 28 Mar.-21 Apr. 1992; M. Segura leg.; L-N 287800_427600 (<named-content xmlns:xlink="http://www.w3.org/1999/xlink" content-type="dwc:institutional_code" xlink:type="simple">MNCR</named-content>). 1♀; Puntarenas, Monteverde, San Luis; 1000–1350 m, Feb. 1994; Z. Fuentes leg.; L-N 449250_250850, #2615 (<named-content xmlns:xlink="http://www.w3.org/1999/xlink" content-type="dwc:institutional_code" xlink:type="simple">MNCR</named-content>). 1♀, 1♂; Puntarenas, Monteverde, San Luis; 1040 m; 24 Aug.-15 Sep. 1992; F. A. Quesada leg.; L-N 250850_449250 (<named-content xmlns:xlink="http://www.w3.org/1999/xlink" content-type="dwc:institutional_code" xlink:type="simple">MNCR</named-content>). 1♀; Puntarenas, R. B. Monteverde, est. La Casona; 1520 m; July 1992; N. Obando leg.; L N 253200_449700 (<named-content xmlns:xlink="http://www.w3.org/1999/xlink" content-type="dwc:institutional_code" xlink:type="simple">MNCR</named-content>). 1♀; San José, Moravia, San Jeronimo; 1400 m; 05 Dec. 2008; A. S. Saenz leg.; L N 222050_535800, #95353 (<named-content xmlns:xlink="http://www.w3.org/1999/xlink" content-type="dwc:institutional_code" xlink:type="simple">MNCR</named-content>).</p></tp:treatment-sec><tp:treatment-sec sec-type="diagnosis" id="SECID0EX2BI"><title>Diagnosis.</title><p>Dorsal color yellow with black spots. Male abdomen with several ventrites depressed and emarginate. Penis guide of male genitalia with an apical triangular projection, penis with long slender alae.</p></tp:treatment-sec><tp:treatment-sec sec-type="description" id="SECID0E32BI"><title>Description.</title><p><bold><italic>Holotype</italic>.</bold> Male. Length 3.6 mm, width 2.0 mm; body oval, convex. Dorsal color yellow except pronotum, with a small basal black spot on each side of the disk center, a small black basal spot and a black subquadrate spot on each side at ½ from the lateral margin; scutellar shield black; each elytron with five black spots: scutellar spot slightly oval, sub-humeral spot large and oval, mid-lateral spot at the apical half of the elytron, discal and sub-apical spots rounded, the spots do not touch the elytral margin, the elytral suture or the anterior border (Fig. <xref ref-type="fig" rid="F14">59</xref>). Ventral surface with head, prosternum, metaventrite and abdomen black; legs, mouthparts, and antennae yellow. Head punctures small, separated by their diameter, each puncture slightly larger than an eye facet; pronotal punctures larger than head punctures, separated by their diameter; elytral punctures as large as pronotal punctures, separated by their diameter; metaventral punctures larger than elytral punctures, separated by more than three diameters at center, about one diameter on sides. Clypeus straight. Carinae on prosternal process curved, divergent, not joined, larger than half the prosternum. Protibia not flanged, basal tooth small. Basal abdominal ventrite without setal tuft. Abdomen with postcoxal line on basal abdominal ventrite slightly flattened along posterior ventrite margin; ventrite with sparse, long pubescence and small, dense punctures. Ventrites III-VI depressed and emarginated (Fig. <xref ref-type="fig" rid="F14">60</xref>). Ventrites II-VI pubescent throughout, punctures fine, dense; third ventrite with a tubercle on each side of middle. Genitalia with penis guide as long as parameres, symmetrical, sides slightly convergent, apex almost truncated but with a triangular appendage (Fig. <xref ref-type="fig" rid="F14">61</xref>); parameres narrowed to apex, apex acute, setae rising from the convex side border (Fig. <xref ref-type="fig" rid="F14">62</xref>); penis curved in basal ½, apex with long slender alae, basal capsule crested, inner arm of basal capsule long and slender (Figs <xref ref-type="fig" rid="F14">63</xref>, <xref ref-type="fig" rid="F14">64</xref>).</p><p>Female. Similar to male except abdominal characters. Genitalia not examined.</p></tp:treatment-sec><tp:treatment-sec sec-type="variation" id="SECID0EA4BI"><title>Variation.</title><p>Males. Length 2.9–3.1 mm, width 2.2–2.7 mm. Females. Length 2.6–3.8 mm, width 2–2.9 mm.</p></tp:treatment-sec><tp:treatment-sec sec-type="etymology" id="SECID0EF4BI"><title>Etymology.</title><p>From the Latin <italic>inversos</italic> (= invert). The name refers to the dorsal color pattern, yellow with five black spots, the inverse of that of many <italic><tp:taxon-name><tp:taxon-name-part taxon-name-part-type="genus" reg="Brachiacantha">Brachiacantha</tp:taxon-name-part></tp:taxon-name></italic> species (black with five yellow spots).</p></tp:treatment-sec><tp:treatment-sec sec-type="type locality" id="SECID0EU4BI"><title>Type locality.</title><p>Costa Rica, Puntarenas: Monteverde, San Luis, <named-content xmlns:xlink="http://www.w3.org/1999/xlink" content-type="dwc:verbatimCoordinates" xlink:type="simple"><named-content content-type="geo-json" specific-use="{&#34;type&#34;:&#34;Point&#34;,&#34;coordinates&#34;:[-84.801389,10.286389]}" id="NCID0E44BI" xlink:type="simple">10°17'11"N, 84°48'5"W</named-content></named-content>.</p></tp:treatment-sec><tp:treatment-sec sec-type="distribution" id="SECID0EC5BI"><title>Distribution.</title><p>Costa Rica.</p></tp:treatment-sec><tp:treatment-sec sec-type="discussion" id="SECID0EH5BI"><title>Discussion.</title><p>This species is easily identifiable by the dorsal coloration, yellow with black spots.</p></tp:treatment-sec><tp:treatment-sec><!--Section generated to contain objects referenced in tp:taxon-treatment.--><fig id="F14" position="float" orientation="portrait"><object-id xmlns:xlink="http://www.w3.org/1999/xlink" content-type="doi" xlink:type="simple">10.3897/zookeys.1024.56927.figures59-64</object-id><object-id xmlns:xlink="http://www.w3.org/1999/xlink" content-type="arpha" xlink:type="simple">2590300B-FF0A-57F9-A21A-AEB3523FFF26</object-id><label>Figures 59–64.</label><caption><p><italic><tp:taxon-name><tp:taxon-name-part taxon-name-part-type="genus" reg="Brachiacantha">Brachiacantha</tp:taxon-name-part> <tp:taxon-name-part taxon-name-part-type="species" reg="invertita">invertita</tp:taxon-name-part></tp:taxon-name></italic> sp. nov., male <bold>59</bold> Dorsal view <bold>60</bold> Abdomen <bold>61</bold> Tegmen <bold>62</bold> Tegmen lateral view <bold>63</bold> Penis <bold>64</bold> Penis apex.</p></caption><graphic xmlns:xlink="http://www.w3.org/1999/xlink" xlink:href="zookeys-1024-157-g014.jpg" position="float" orientation="portrait" xlink:type="simple" id="oo_520879.jpg"><uri content-type="original_file" xlink:type="simple">https://binary.pensoft.net/fig/520879</uri></graphic></fig></tp:treatment-sec></tp:taxon-treatment>
