# Supplementary material for: The Brachiacantha Dejean, 1837 (Coleoptera, Coccinellidae) of Central America
Source: Zookeys. 2021 Mar 16;1024:157–96. doi: 10.3897/zookeys.1024.56927 (PMC7990858; doi:10.3897/zookeys.1024.56927)
Supplement: XML Treatment for Brachiacantha cachensis [file zookeys.1024.56927-treatment20.xml]

<!DOCTYPE tp:taxon-treatment
  PUBLIC "-//TaxonX//DTD Taxonomic Treatment Publishing DTD v0 20100105//EN" "tax-treatment-NSO.dtd">
<tp:taxon-treatment xmlns:tp="http://www.plazi.org/taxpub"><tp:treatment-meta><kwd-group><label>Taxon classification</label><kwd><named-content xmlns:xlink="http://www.w3.org/1999/xlink" content-type="kingdom">Animalia</named-content></kwd><kwd><named-content xmlns:xlink="http://www.w3.org/1999/xlink" content-type="order">Coleoptera</named-content></kwd><kwd><named-content xmlns:xlink="http://www.w3.org/1999/xlink" content-type="family">Coccinellidae</named-content></kwd></kwd-group><mixed-citation publication-type="journal"><person-group><name><surname>Nestor-Arriola</surname><given-names>Jorge Ismael</given-names></name><name><surname>Toledo-Hernández</surname><given-names>Víctor Hugo</given-names></name><name><surname>Solís</surname><given-names>Ángel</given-names></name><name><surname>González</surname><given-names>Guillermo</given-names></name><name><surname>Větrovec</surname><given-names>Jaroslav</given-names></name></person-group><article-title>The <italic><tp:taxon-name><tp:taxon-name-part taxon-name-part-type="genus" reg="Brachiacantha">Brachiacantha</tp:taxon-name-part></tp:taxon-name></italic> Dejean, 1837 (<tp:taxon-name><tp:taxon-name-part taxon-name-part-type="order">Coleoptera</tp:taxon-name-part></tp:taxon-name>, <tp:taxon-name><tp:taxon-name-part taxon-name-part-type="family">Coccinellidae</tp:taxon-name-part></tp:taxon-name>) of Central America</article-title><source>Zookeys</source><day>16</day><month>3</month><year>2021</year><volume>1024</volume><fpage>157</fpage><lpage>196</lpage><pub-id pub-id-type="doi">10.3897/zookeys.1024.56927</pub-id></mixed-citation></tp:treatment-meta><tp:nomenclature><tp:taxon-name><object-id xmlns:xlink="http://www.w3.org/1999/xlink" content-type="arpha" xlink:type="simple">A6CFA797-5944-5522-9BAC-39A208CE4AB4</object-id>
                <tp:taxon-name-part taxon-name-part-type="genus" reg="Brachiacantha">Brachiacantha</tp:taxon-name-part>
                <tp:taxon-name-part taxon-name-part-type="species" reg="cachensis">cachensis</tp:taxon-name-part>
              </tp:taxon-name><tp:taxon-authority>Gorham</tp:taxon-authority><xref ref-type="fig" rid="F2">Figures 8</xref><xref ref-type="fig" rid="F15">, 65–68</xref><tp:nomenclature-citation-list><tp:nomenclature-citation><tp:taxon-name>
                    <tp:taxon-name-part taxon-name-part-type="genus" reg="Brachyacantha">Brachyacantha</tp:taxon-name-part> <tp:taxon-name-part taxon-name-part-type="species" reg="cachensis">cachensis</tp:taxon-name-part></tp:taxon-name><comment>Gorham, 1894: 190. <xref ref-type="bibr" rid="B19">Leng 1911</xref>: 322.</comment></tp:nomenclature-citation></tp:nomenclature-citation-list></tp:nomenclature><tp:treatment-sec sec-type="material" id="SECID0E1ACI"><title>Material examined.</title><p>71 specimens from Costa Rica and Panamá (<named-content xmlns:xlink="http://www.w3.org/1999/xlink" content-type="dwc:institutional_code" xlink:type="simple">FSCA</named-content>, <abbrev xmlns:xlink="http://www.w3.org/1999/xlink" content-type="institution" xlink:title="United States National Museum of Natural History, Washington D. C., USA" id="ABBRID0EFBCI" xlink:type="simple">USNMNH</abbrev>, <named-content xmlns:xlink="http://www.w3.org/1999/xlink" content-type="dwc:institutional_code" xlink:type="simple">MNCR</named-content>, <named-content xmlns:xlink="http://www.w3.org/1999/xlink" content-type="dwc:institutional_code" xlink:type="simple">MUCR</named-content>, <named-content xmlns:xlink="http://www.w3.org/1999/xlink" content-type="dwc:institutional_code" xlink:type="simple">MZCR</named-content>). Costa Rica: Alajuela, Cartago, Guanacaste and Puntarenas. Panamá • 1♀; Chiriqui Prv., cont’l Divide trail; 04 Jul 1997; Wappes and Morris leg.; <italic><tp:taxon-name><tp:taxon-name-part taxon-name-part-type="genus" reg="Brachiacantha">Brachiacantha</tp:taxon-name-part></tp:taxon-name></italic> sp. R. Gordon 1998 (<abbrev xmlns:xlink="http://www.w3.org/1999/xlink" content-type="institution" xlink:title="United States National Museum of Natural History, Washington D. C., USA" id="ABBRID0EACCI" xlink:type="simple">USNMNH</abbrev>). 1♀, 1♂; Chiriqui Prv., cont’l Divide trail; 04 Jul 1997; Wappes and Morris leg. (<abbrev xmlns:xlink="http://www.w3.org/1999/xlink" content-type="institution" xlink:title="United States National Museum of Natural History, Washington D. C., USA" id="ABBRID0EFCCI" xlink:type="simple">USNMNH</abbrev>). 1♀, 1♂; Chiriqui Prv., cont’l Divide trail; 08 Jul 1997; J. Huether leg. (<abbrev xmlns:xlink="http://www.w3.org/1999/xlink" content-type="institution" xlink:title="United States National Museum of Natural History, Washington D. C., USA" id="ABBRID0EKCCI" xlink:type="simple">USNMNH</abbrev>). 1♀; Chiriqui Prv., “Finca La Suiza”; 07 Jul 1997; J. Huether leg. (<abbrev xmlns:xlink="http://www.w3.org/1999/xlink" content-type="institution" xlink:title="United States National Museum of Natural History, Washington D. C., USA" id="ABBRID0EPCCI" xlink:type="simple">USNMNH</abbrev>).</p></tp:treatment-sec><tp:treatment-sec sec-type="diagnosis" id="SECID0EUCCI"><title>Diagnosis.</title><p>Dorsal color pale yellow to gray with brown or black spots. Ventrites I-VI depressed and emarginated, ventrites I-III with abundant and longer pubescence in the depressed part. Genitalia with penis guide slightly longer than parameres, symmetrical, basal ⅓ with almost straight sides, abruptly wide at apical 2/3 (Fig. <xref ref-type="fig" rid="F15">65</xref>); parameres wide basally, narrowed to apex, apex rounded (Fig. <xref ref-type="fig" rid="F15">66</xref>); penis curved in basal ½, widened at the apical ⅓, narrowed before apex, alae rounded, basal capsule with small crest, inner arm of basal capsule long and slender with parallel sides (Figs <xref ref-type="fig" rid="F15">67</xref>, <xref ref-type="fig" rid="F15">68</xref>).</p></tp:treatment-sec><tp:treatment-sec sec-type="variation" id="SECID0EKDCI"><title>Variation.</title><p>The basal macula over pronotum can be disrupted, forming a macula over the posterior margin with a pair of small spots at the center of the pronotum. In some specimens the sub-humeral spot is half-moon shaped.</p></tp:treatment-sec><tp:treatment-sec sec-type="distribution" id="SECID0EPDCI"><title>Distribution.</title><p>Costa Rica and Panamá. New record to Panamá.</p></tp:treatment-sec><tp:treatment-sec sec-type="discussion" id="SECID0EUDCI"><title>Discussion.</title><p>This species is similar to <italic><tp:taxon-name><tp:taxon-name-part taxon-name-part-type="genus" reg="Brachiacantha">B.</tp:taxon-name-part> <tp:taxon-name-part taxon-name-part-type="species" reg="dentata">dentata</tp:taxon-name-part></tp:taxon-name></italic>, but the males can be differentiated by the lack of a ventral tooth and having the central part of the ventrites depressed with abundant pubescence. Within the groups defined by <xref ref-type="bibr" rid="B16">Gordon et al. (2014)</xref> for the South American species based on the genitalia of the male, this species does not correspond to any of them, due to the emarginated apex of the penis guide. The material was identified following the descriptions of <xref ref-type="bibr" rid="B17">Gorham (1894)</xref> and the keys and illustrations of <xref ref-type="bibr" rid="B19">Leng (1911)</xref>.</p></tp:treatment-sec><tp:treatment-sec><!--Section generated to contain objects referenced in tp:taxon-treatment.--><fig id="F2" position="float" orientation="portrait"><object-id xmlns:xlink="http://www.w3.org/1999/xlink" content-type="doi" xlink:type="simple">10.3897/zookeys.1024.56927.figures5-8</object-id><object-id xmlns:xlink="http://www.w3.org/1999/xlink" content-type="arpha" xlink:type="simple">EF3B3721-B82B-5536-9FCC-C47B1CF3EA29</object-id><label>Figures 5–8.</label><caption><p><italic><tp:taxon-name><tp:taxon-name-part taxon-name-part-type="genus" reg="Brachiacantha">Brachiacantha</tp:taxon-name-part></tp:taxon-name></italic> sp. <bold>5</bold><italic><tp:taxon-name><tp:taxon-name-part taxon-name-part-type="genus" reg="Brachiacantha">Brachiacantha</tp:taxon-name-part> <tp:taxon-name-part taxon-name-part-type="species" reg="bipartita">bipartita</tp:taxon-name-part></tp:taxon-name></italic>, female <bold>6</bold><italic><tp:taxon-name><tp:taxon-name-part taxon-name-part-type="genus" reg="Brachiacantha">Brachiacantha</tp:taxon-name-part> <tp:taxon-name-part taxon-name-part-type="species" reg="aperta">aperta</tp:taxon-name-part></tp:taxon-name></italic>, female <bold>7</bold><italic><tp:taxon-name><tp:taxon-name-part taxon-name-part-type="genus" reg="Brachiacantha">Brachiacantha</tp:taxon-name-part> <tp:taxon-name-part taxon-name-part-type="species" reg="isthmena">isthmena</tp:taxon-name-part></tp:taxon-name></italic> sp. nov. <bold>8</bold><italic><tp:taxon-name><tp:taxon-name-part taxon-name-part-type="genus" reg="Brachiacantha">Brachiacantha</tp:taxon-name-part> <tp:taxon-name-part taxon-name-part-type="species" reg="cachensis">cachensis</tp:taxon-name-part></tp:taxon-name></italic>.</p></caption><graphic xmlns:xlink="http://www.w3.org/1999/xlink" xlink:href="zookeys-1024-157-g002.jpg" position="float" orientation="portrait" xlink:type="simple" id="oo_520867.jpg"><uri content-type="original_file" xlink:type="simple">https://binary.pensoft.net/fig/520867</uri></graphic></fig><fig id="F15" position="float" orientation="portrait"><object-id xmlns:xlink="http://www.w3.org/1999/xlink" content-type="doi" xlink:type="simple">10.3897/zookeys.1024.56927.figures65-68</object-id><object-id xmlns:xlink="http://www.w3.org/1999/xlink" content-type="arpha" xlink:type="simple">6E14D411-3FC6-578F-8D05-1AA9FAF64FE5</object-id><label>Figures 65–68.</label><caption><p><italic><tp:taxon-name><tp:taxon-name-part taxon-name-part-type="genus" reg="Brachiacantha">Brachiacantha</tp:taxon-name-part> <tp:taxon-name-part taxon-name-part-type="species" reg="cachensis">cachensis</tp:taxon-name-part></tp:taxon-name></italic>, male genitalia <bold>65</bold> Tegmen <bold>66</bold> Tegmen lateral view <bold>67</bold> Penis <bold>68</bold> Penis apex.</p></caption><graphic xmlns:xlink="http://www.w3.org/1999/xlink" xlink:href="zookeys-1024-157-g015.jpg" position="float" orientation="portrait" xlink:type="simple" id="oo_520880.jpg"><uri content-type="original_file" xlink:type="simple">https://binary.pensoft.net/fig/520880</uri></graphic></fig></tp:treatment-sec><ref-list><ref id="B19"><mixed-citation xmlns:xlink="http://www.w3.org/1999/xlink" xlink:type="simple"><person-group><name name-style="western"><surname>Leng</surname><given-names>CW</given-names></name></person-group> (<year>1911</year>) <article-title>The species of <italic><tp:taxon-name><tp:taxon-name-part taxon-name-part-type="genus">Brachyacantha</tp:taxon-name-part></tp:taxon-name></italic> of North and South America.</article-title><source>Bulletin American Museum of Natural History</source><volume>30</volume>: <fpage>279</fpage>–<lpage>333</lpage>.</mixed-citation></ref><ref id="B16"><mixed-citation xmlns:xlink="http://www.w3.org/1999/xlink" xlink:type="simple"><person-group><name name-style="western"><surname>Gordon</surname><given-names>RD</given-names></name><name name-style="western"><surname>Canepari</surname><given-names>C</given-names></name><name name-style="western"><surname>Hanley</surname><given-names>G</given-names></name></person-group> (<year>2014</year>) <article-title>South American <tp:taxon-name><tp:taxon-name-part taxon-name-part-type="family">Coccinellidae</tp:taxon-name-part></tp:taxon-name> (<tp:taxon-name><tp:taxon-name-part taxon-name-part-type="order">Coleoptera</tp:taxon-name-part></tp:taxon-name>) Part XVI: systematic revision of <italic><tp:taxon-name><tp:taxon-name-part taxon-name-part-type="genus">Brachiacantha</tp:taxon-name-part></tp:taxon-name></italic> Dejean (<tp:taxon-name><tp:taxon-name-part taxon-name-part-type="subfamily">Coccinellinae</tp:taxon-name-part></tp:taxon-name>: <tp:taxon-name><tp:taxon-name-part taxon-name-part-type="tribe">Hyperaspidini</tp:taxon-name-part></tp:taxon-name>).</article-title><source><tp:taxon-name><tp:taxon-name-part taxon-name-part-type="class">Insecta</tp:taxon-name-part></tp:taxon-name> Mundi</source><volume>390</volume>: <fpage>1</fpage>–<lpage>76</lpage>.</mixed-citation></ref><ref id="B17"><mixed-citation xmlns:xlink="http://www.w3.org/1999/xlink" xlink:type="simple"><person-group><name name-style="western"><surname>Gorham</surname><given-names>HS</given-names></name></person-group> (<year>1894</year>) <article-title><tp:taxon-name><tp:taxon-name-part taxon-name-part-type="family">Coccinellidae</tp:taxon-name-part></tp:taxon-name>.</article-title><source>Biologia Centrali-Americana, <tp:taxon-name><tp:taxon-name-part taxon-name-part-type="class">Insecta</tp:taxon-name-part></tp:taxon-name>, <tp:taxon-name><tp:taxon-name-part taxon-name-part-type="order">Coleoptera</tp:taxon-name-part></tp:taxon-name></source><volume>7</volume>: <fpage>177</fpage>–<lpage>208</lpage>.</mixed-citation></ref></ref-list></tp:taxon-treatment>
