# Supplementary material for: The Brachiacantha Dejean, 1837 (Coleoptera, Coccinellidae) of Central America
Source: Zookeys. 2021 Mar 16;1024:157–96. doi: 10.3897/zookeys.1024.56927 (PMC7990858; doi:10.3897/zookeys.1024.56927)
Supplement: XML Treatment for Brachiacantha hexaspina [file zookeys.1024.56927-treatment21.xml]

<!DOCTYPE tp:taxon-treatment
  PUBLIC "-//TaxonX//DTD Taxonomic Treatment Publishing DTD v0 20100105//EN" "tax-treatment-NSO.dtd">
<tp:taxon-treatment xmlns:tp="http://www.plazi.org/taxpub"><tp:treatment-meta><kwd-group><label>Taxon classification</label><kwd><named-content xmlns:xlink="http://www.w3.org/1999/xlink" content-type="kingdom">Animalia</named-content></kwd><kwd><named-content xmlns:xlink="http://www.w3.org/1999/xlink" content-type="order">Coleoptera</named-content></kwd><kwd><named-content xmlns:xlink="http://www.w3.org/1999/xlink" content-type="family">Coccinellidae</named-content></kwd></kwd-group><mixed-citation publication-type="journal"><person-group><name><surname>Nestor-Arriola</surname><given-names>Jorge Ismael</given-names></name><name><surname>Toledo-Hernández</surname><given-names>Víctor Hugo</given-names></name><name><surname>Solís</surname><given-names>Ángel</given-names></name><name><surname>González</surname><given-names>Guillermo</given-names></name><name><surname>Větrovec</surname><given-names>Jaroslav</given-names></name></person-group><article-title>The <italic><tp:taxon-name><tp:taxon-name-part taxon-name-part-type="genus" reg="Brachiacantha">Brachiacantha</tp:taxon-name-part></tp:taxon-name></italic> Dejean, 1837 (<tp:taxon-name><tp:taxon-name-part taxon-name-part-type="order">Coleoptera</tp:taxon-name-part></tp:taxon-name>, <tp:taxon-name><tp:taxon-name-part taxon-name-part-type="family">Coccinellidae</tp:taxon-name-part></tp:taxon-name>) of Central America</article-title><source>Zookeys</source><day>16</day><month>3</month><year>2021</year><volume>1024</volume><fpage>157</fpage><lpage>196</lpage><pub-id pub-id-type="doi">10.3897/zookeys.1024.56927</pub-id></mixed-citation></tp:treatment-meta><tp:nomenclature><tp:taxon-name><object-id xmlns:xlink="http://www.w3.org/1999/xlink" content-type="arpha" xlink:type="simple">21F5D84C-CE4E-51A9-B562-A61B3A3E0D84</object-id>
                <tp:taxon-name-part taxon-name-part-type="genus" reg="Brachiacantha">Brachiacantha</tp:taxon-name-part>
                <tp:taxon-name-part taxon-name-part-type="species" reg="hexaspina">hexaspina</tp:taxon-name-part>
                <object-id xmlns:xlink="http://www.w3.org/1999/xlink" content-type="zoobank" xlink:type="simple">http://zoobank.org/27061E37-3AB4-4ECE-BD4A-B986BD822487</object-id>
              </tp:taxon-name><tp:taxon-authority>González, Větrovec &amp; Nestor-Arriola</tp:taxon-authority><tp:taxon-status xmlns:xlink="http://www.w3.org/1999/xlink" xlink:type="simple">sp. nov.</tp:taxon-status><xref ref-type="fig" rid="F4">Figures 13–20</xref></tp:nomenclature><tp:treatment-sec sec-type="Holotype" id="SECID0E5FCI"><title>Holotype.</title><p>Male, pinned, with genitalia in a separate microvial. Original labels: “PANAMÁ: Veraguas, 12.IX.2017, Santa Fé env., Alto de Piedra-Cerro Tute, <named-content xmlns:xlink="http://www.w3.org/1999/xlink" content-type="dwc:verbatimCoordinates" xlink:type="simple"><named-content content-type="geo-json" specific-use="{&#34;type&#34;:&#34;Point&#34;,&#34;coordinates&#34;:[-81.120000,8.513333]}" id="NCID0EHGCI" xlink:type="simple">08°30.8'N, 81°07.2'W</named-content></named-content>, 850–1360 m, lower montane forest, individual collecting, Fikàček, Seidel and Sekerka, lgt.” (<named-content xmlns:xlink="http://www.w3.org/1999/xlink" content-type="dwc:institutional_code" xlink:type="simple">NMP</named-content>) (1♂).</p></tp:treatment-sec><tp:treatment-sec sec-type="Paratypes" id="SECID0ERGCI"><title>Paratypes.</title><p>Costa Rica • 1♀; Alajuela, P. N. V. Tenorio, Rio Robles, Palmital, “arriba la Caliza”; 1000–1100 m; 21 June-16 Sep.; J. A. Azofeifa leg.; malaise trap; LN296500_426300, #87178 (<named-content xmlns:xlink="http://www.w3.org/1999/xlink" content-type="dwc:institutional_code" xlink:type="simple">MNCR</named-content>). 1♀; Limón, Res. Biol. Hitoy Cerere, est. Hitoy Cerere; 100 m; Oct. 1992; G. Carballo leg.; L-N 184600_643300 (<named-content xmlns:xlink="http://www.w3.org/1999/xlink" content-type="dwc:institutional_code" xlink:type="simple">MNCR</named-content>). 1♀; Limón, Valle de la Estrella, R. B. Hitoy Cerere, send. Espavel; 560 m; 18 Sep.-5 Oct. 2003; B. Gamboa, E. Rojas and W. Arana leg.; malaise trap; L-S 401200_569800, #75488 (<named-content xmlns:xlink="http://www.w3.org/1999/xlink" content-type="dwc:institutional_code" xlink:type="simple">MNCR</named-content>). 1♀; Puntarenas, Golfito, Est. Agujas, Cerro Rincon; 645–745 m; 15 Apr.–15 May 2000; A. Azofeifa leg.; malaise trap; L_S_275500_521950, #56675, sp#106 (<named-content xmlns:xlink="http://www.w3.org/1999/xlink" content-type="dwc:institutional_code" xlink:type="simple">MNCR</named-content>).</p></tp:treatment-sec><tp:treatment-sec sec-type="diagnosis" id="SECID0ELHCI"><title>Diagnosis.</title><p>Dorsal color yellow with two black spots in each elytron. Pro-, meso-, and metatibia with external tooth. Male with ventrites II-V emarginate and depressed, forming a longitudinal fossa on abdomen. Male genitalia with penis guide symmetrical, apically notched, penis with a strong curvature at apical 1/6 toward external side.</p><fig id="F4" position="float" orientation="portrait"><object-id xmlns:xlink="http://www.w3.org/1999/xlink" content-type="doi" xlink:type="simple">10.3897/zookeys.1024.56927.figures13-20</object-id><object-id xmlns:xlink="http://www.w3.org/1999/xlink" content-type="arpha" xlink:type="simple">C19B346E-B12C-5F1F-A0C5-8E8DAADAC5E4</object-id><label>Figures 13–20.</label><caption><p><italic><tp:taxon-name><tp:taxon-name-part taxon-name-part-type="genus" reg="Brachiacantha">Brachiacantha</tp:taxon-name-part> <tp:taxon-name-part taxon-name-part-type="species" reg="hexaspina">hexaspina</tp:taxon-name-part></tp:taxon-name></italic> sp. nov. male <bold>13</bold> Dorsal view <bold>14</bold> Abdomen <bold>15</bold> Tegmen <bold>16</bold> Tegmen lateral view <bold>17</bold> Penis <bold>18</bold> Penis apex <bold>19</bold> Paramere <bold>20</bold> Penis guide. Scale bar: 1 mm, except <bold>15–20</bold> 0.5 mm</p></caption><graphic xmlns:xlink="http://www.w3.org/1999/xlink" xlink:href="zookeys-1024-157-g004.jpg" position="float" orientation="portrait" xlink:type="simple" id="oo_520869.jpg"><uri content-type="original_file" xlink:type="simple">https://binary.pensoft.net/fig/520869</uri></graphic></fig></tp:treatment-sec><tp:treatment-sec sec-type="description" id="SECID0E1ICI"><title>Description.</title><p><bold><italic>Holotype</italic>.</bold> Male. Length 4 mm, width 2.9 mm; body oval, slightly elongate, convex. Dorsal color yellow except pronotum with two basal, irregular light brown transparent spots, roughly round, diameter approximately 2/5 the length of pronotum; scutellar shield dark brown; elytron with two black spots: humeral spot irregular and slightly subquadrate, sub-apical spot large, twice the size of the humeral spot, subquadrate and with the basal side trilobed, closer to the lateral edge than to the suture; elytral suture and anterior margin black, lateral margin black until apical ⅓ (Fig. <xref ref-type="fig" rid="F4">13</xref>). Ventral surface yellow with head and prosternum brown; meso-, metasternum and abdomen dark brown; mouthparts and antennae yellow, mandibular apex black; legs yellow, trochanters light brown. Head punctures small, separated by less than half their diameter, each puncture larger than twice an eye facet; pronotal punctures as large as head punctures, separated by half to one diameter, more compact towards the edges; elytral punctures as large as pronotum punctures, separated by two diameters, irregular lines of large and apparently black dots on the anterior margin of elytra, the basal half of the lateral margin and each side of the elytral suture, the lines are separated from the elytral margins and the elytral suture by approximately the scutellar shield length; metaventral punctures as large as elytral punctures, separated by 1½× their diameters. Clypeus straight. Carinae on prosternal process straight, larger than half prosternum, convergent to prosternal anterior border without reaching it, not joined. Protibia flanged, basal tooth large, curved, as large as protibial width; mesotibia not flanged, basal tooth as large as protibial tooth; metatibia not flanged, basal tooth shorter than protibial tooth. Basal abdominal ventrite without setal tuft. Abdomen with postcoxal line on basal ventrite slightly flattened along posterior ventrite margin, slightly recurved towards the anterior margin at the external ⅓, without reaching the lateral or anterior borders; all ventrites with short and sparse pubescence at sides, more long and less sparse from I–V; ventrite punctures variable, fine and dense, larger towards the lateral and posterior edges. Ventrites II–V emarginated and depressed at middle, ventrite VI flattened, slightly depressed centrally, posterior margin emarginated. Ventrites III-IV with a tubercle at each side of the emargination, II and V only with a slight convexity. Ventrites I and II with long, bushy pubescence at middle, III–V glabrous at the middle (Fig. <xref ref-type="fig" rid="F4">14</xref>). Genitalia with penis guide longer than parameres, symmetrical, wide, basal ⅓ with almost straight sides, abruptly wide at apical ⅔, wider at apex, sides of the wide part slightly emarginated, apex slightly emarginated (Figs <xref ref-type="fig" rid="F4">15</xref>, <xref ref-type="fig" rid="F4">20</xref>), apex sinuous in lateral view (Fig. <xref ref-type="fig" rid="F4">16</xref>); parameres wide basally, narrowed to apex, apex rounded, setae rising from the apex border (Figs <xref ref-type="fig" rid="F4">16</xref>, <xref ref-type="fig" rid="F4">19</xref>); penis curved in basal ½, bended forming a right angle at the apical 1/6, narrowed before apex, alae narrowed apically (Fig. <xref ref-type="fig" rid="F4">18</xref>), basal capsule crested, heavily sclerotized, inner arm of basal capsule perpendicular to penis, long and slender with parallel sides, external arm in the direction of the tube, twice as long as wide, ending in a short projection (Fig. <xref ref-type="fig" rid="F4">17</xref>).</p><p>Female. Similar to male except the abdomen characters; ventral surface with head, prosternum, metasternum and abdomen orange; legs, mouthparts, and antennae yellowish orange. Mesotibial basal tooth smaller than protibial tooth; metatibial basal tooth shorter and wider than mesotibial tooth. Genitalia not examined.</p></tp:treatment-sec><tp:treatment-sec sec-type="variation" id="SECID0EKKCI"><title>Variation.</title><p>Length 3.6 to 4.6 mm. Width 2.8–3 mm.</p></tp:treatment-sec><tp:treatment-sec sec-type="etymology" id="SECID0EPKCI"><title>Etymology.</title><p>The name derives from Greek <italic>hexa</italic> (= six) and Latin <italic>spine</italic> (= thorn), referring to the six teeth of the tibiae, long and curved like rose thorns.</p></tp:treatment-sec><tp:treatment-sec sec-type="type locality" id="SECID0EZKCI"><title>Type locality.</title><p>PANAMÁ, Veraguas: Santa Fé, Alto de Piedra, <named-content xmlns:xlink="http://www.w3.org/1999/xlink" content-type="dwc:verbatimCoordinates" xlink:type="simple"><named-content content-type="geo-json" specific-use="{&#34;type&#34;:&#34;Point&#34;,&#34;coordinates&#34;:[-81.120000,8.513333]}" id="NCID0ECLCI" xlink:type="simple">08°30.8'N, 81°07.2'W</named-content></named-content>.</p></tp:treatment-sec><tp:treatment-sec sec-type="distribution" id="SECID0EHLCI"><title>Distribution.</title><p>Costa Rica and Panamá.</p></tp:treatment-sec><tp:treatment-sec sec-type="discussion" id="SECID0EMLCI"><title>Discussion.</title><p>This species is easily identifiable by the pale dorsal coloration and the toothed pro-, meso- and metatibia. The presence of tibial spines on the middle and hind legs is a feature not previously observed in the genus. According to the groups defined by <xref ref-type="bibr" rid="B19">Leng (1911)</xref>, this species belongs to group V, characterized by the presence of an abdominal canal that covers ventrites II-V, within which only <italic><tp:taxon-name><tp:taxon-name-part taxon-name-part-type="genus" reg="Brachiacantha">B.</tp:taxon-name-part> <tp:taxon-name-part taxon-name-part-type="species" reg="cachensis">cachensis</tp:taxon-name-part></tp:taxon-name></italic> Gorham has a similar design but whose male genitalia are different. Within the groups defined by <xref ref-type="bibr" rid="B16">Gordon et al (2014)</xref> for the South American species based on the genitalia of the male, this species does not correspond to any of them, due to the notch at the apex of the penis guide. Despite these peculiarities, the similarities in the abdominal ventrite modifications with other species from Central America, the lack of abdominal primary pores, and the presence of protibial tooth make it prudent to keep it in <italic><tp:taxon-name><tp:taxon-name-part taxon-name-part-type="genus" reg="Brachiacantha">Brachiacantha</tp:taxon-name-part></tp:taxon-name></italic>.</p><p>Species not associated with males.</p></tp:treatment-sec><ref-list><ref id="B19"><mixed-citation xmlns:xlink="http://www.w3.org/1999/xlink" xlink:type="simple"><person-group><name name-style="western"><surname>Leng</surname><given-names>CW</given-names></name></person-group> (<year>1911</year>) <article-title>The species of <italic><tp:taxon-name><tp:taxon-name-part taxon-name-part-type="genus">Brachyacantha</tp:taxon-name-part></tp:taxon-name></italic> of North and South America.</article-title><source>Bulletin American Museum of Natural History</source><volume>30</volume>: <fpage>279</fpage>–<lpage>333</lpage>.</mixed-citation></ref><ref id="B16"><mixed-citation xmlns:xlink="http://www.w3.org/1999/xlink" xlink:type="simple"><person-group><name name-style="western"><surname>Gordon</surname><given-names>RD</given-names></name><name name-style="western"><surname>Canepari</surname><given-names>C</given-names></name><name name-style="western"><surname>Hanley</surname><given-names>G</given-names></name></person-group> (<year>2014</year>) <article-title>South American <tp:taxon-name><tp:taxon-name-part taxon-name-part-type="family">Coccinellidae</tp:taxon-name-part></tp:taxon-name> (<tp:taxon-name><tp:taxon-name-part taxon-name-part-type="order">Coleoptera</tp:taxon-name-part></tp:taxon-name>) Part XVI: systematic revision of <italic><tp:taxon-name><tp:taxon-name-part taxon-name-part-type="genus">Brachiacantha</tp:taxon-name-part></tp:taxon-name></italic> Dejean (<tp:taxon-name><tp:taxon-name-part taxon-name-part-type="subfamily">Coccinellinae</tp:taxon-name-part></tp:taxon-name>: <tp:taxon-name><tp:taxon-name-part taxon-name-part-type="tribe">Hyperaspidini</tp:taxon-name-part></tp:taxon-name>).</article-title><source><tp:taxon-name><tp:taxon-name-part taxon-name-part-type="class">Insecta</tp:taxon-name-part></tp:taxon-name> Mundi</source><volume>390</volume>: <fpage>1</fpage>–<lpage>76</lpage>.</mixed-citation></ref></ref-list></tp:taxon-treatment>
