# Supplementary material for: The Brachiacantha Dejean, 1837 (Coleoptera, Coccinellidae) of Central America
Source: Zookeys. 2021 Mar 16;1024:157–96. doi: 10.3897/zookeys.1024.56927 (PMC7990858; doi:10.3897/zookeys.1024.56927)
Supplement: XML Treatment for Brachiacantha papiliona [file zookeys.1024.56927-treatment22.xml]

<!DOCTYPE tp:taxon-treatment
  PUBLIC "-//TaxonX//DTD Taxonomic Treatment Publishing DTD v0 20100105//EN" "tax-treatment-NSO.dtd">
<tp:taxon-treatment xmlns:tp="http://www.plazi.org/taxpub"><tp:treatment-meta><kwd-group><label>Taxon classification</label><kwd><named-content xmlns:xlink="http://www.w3.org/1999/xlink" content-type="kingdom">Animalia</named-content></kwd><kwd><named-content xmlns:xlink="http://www.w3.org/1999/xlink" content-type="order">Coleoptera</named-content></kwd><kwd><named-content xmlns:xlink="http://www.w3.org/1999/xlink" content-type="family">Coccinellidae</named-content></kwd></kwd-group><mixed-citation publication-type="journal"><person-group><name><surname>Nestor-Arriola</surname><given-names>Jorge Ismael</given-names></name><name><surname>Toledo-Hernández</surname><given-names>Víctor Hugo</given-names></name><name><surname>Solís</surname><given-names>Ángel</given-names></name><name><surname>González</surname><given-names>Guillermo</given-names></name><name><surname>Větrovec</surname><given-names>Jaroslav</given-names></name></person-group><article-title>The <italic><tp:taxon-name><tp:taxon-name-part taxon-name-part-type="genus" reg="Brachiacantha">Brachiacantha</tp:taxon-name-part></tp:taxon-name></italic> Dejean, 1837 (<tp:taxon-name><tp:taxon-name-part taxon-name-part-type="order">Coleoptera</tp:taxon-name-part></tp:taxon-name>, <tp:taxon-name><tp:taxon-name-part taxon-name-part-type="family">Coccinellidae</tp:taxon-name-part></tp:taxon-name>) of Central America</article-title><source>Zookeys</source><day>16</day><month>3</month><year>2021</year><volume>1024</volume><fpage>157</fpage><lpage>196</lpage><pub-id pub-id-type="doi">10.3897/zookeys.1024.56927</pub-id></mixed-citation></tp:treatment-meta><tp:nomenclature><tp:taxon-name><object-id xmlns:xlink="http://www.w3.org/1999/xlink" content-type="arpha" xlink:type="simple">D1C0B676-0BCC-53BC-BE32-7698BD82C88A</object-id>
                <tp:taxon-name-part taxon-name-part-type="genus" reg="Brachiacantha">Brachiacantha</tp:taxon-name-part>
                <tp:taxon-name-part taxon-name-part-type="species" reg="papiliona">papiliona</tp:taxon-name-part>
                <object-id xmlns:xlink="http://www.w3.org/1999/xlink" content-type="zoobank" xlink:type="simple">http://zoobank.org/54CECBE8-2235-445B-A88B-F2DE8C096315</object-id>
              </tp:taxon-name><tp:taxon-authority>Nestor-Arriola, Toledo-Hernández &amp; Solís</tp:taxon-authority><tp:taxon-status xmlns:xlink="http://www.w3.org/1999/xlink" xlink:type="simple">sp. nov.</tp:taxon-status><xref ref-type="fig" rid="F3">Figure 10</xref></tp:nomenclature><tp:treatment-sec sec-type="Holotype" id="SECID0E1NCI"><title>Holotype.</title><p>Female, pinned, with genitalia in a separate microvial. Original labels: “PANAMÁ, Chiquiri. Prov., cont’l Divide trail, 04-VII-1997, col. Wappes and Morris” (<abbrev xmlns:xlink="http://www.w3.org/1999/xlink" content-type="institution" xlink:title="United States National Museum of Natural History, Washington D. C., USA" id="ABBRID0EAOCI" xlink:type="simple">USNMNH</abbrev>) (1♀).</p></tp:treatment-sec><tp:treatment-sec sec-type="Paratypes" id="SECID0EFOCI"><title>Paratypes.</title><p>Costa Rica • 1♀; Guanacaste, Est. Cacao, SW side Volcan Cacao, 1000–1400 m; 1988–1989; GNP. Biodiv. Survey exped.; malaise trap; 323300_375700 (<named-content xmlns:xlink="http://www.w3.org/1999/xlink" content-type="dwc:institutional_code" xlink:type="simple">MNCR</named-content>). 1♀; Puntarenas, Monteverde, San Luis; 1000–1350 m; Feb. 1994; Z. Fuentes leg.; L N 449250_250850, #2615 (<named-content xmlns:xlink="http://www.w3.org/1999/xlink" content-type="dwc:institutional_code" xlink:type="simple">MNCR</named-content>).</p></tp:treatment-sec><tp:treatment-sec sec-type="diagnosis" id="SECID0EVOCI"><title>Diagnosis.</title><p>Dorsal color pale yellow with black macula. Elytron with part of the elytral suture black, a sub-apical black spot and a large black spot on the anterior margin.</p></tp:treatment-sec><tp:treatment-sec sec-type="description" id="SECID0E1OCI"><title>Description.</title><p><bold><italic>Holotype</italic>.</bold> Female. Length 3 mm, width 3.6 mm; body oval-rounded; convex. Dorsal color pale yellow except pronotum with the central part black; scutellar shield black; each elytron with three black spots: a macula over the elytral suture, a large oval spot at the center of the second half of the elytron and an irregular macula over the anterior margin of the elytron (Fig. <xref ref-type="fig" rid="F3">10</xref>). Ventral surface with head, prosternum, meso- and metasternum and abdomen black; legs, mouth parts and antennae yellow. Head punctures small, separated by their diameter or less, each puncture as large as an eye facet; pronotal punctures larger than head punctures, separated by less than their diameter; elytral punctures as large as pronotal punctures, separated by their diameter; metaventral punctures larger than elytral punctures, separated by 1½× their diameter to two diameters. Elytral suture with apex dentiform. Clypeus straight. Carinae on prosternal process convergent, joined, longer than half prosternum. Protibia not flanged, basal tooth small. Basal abdominal ventrite without setal tuft. Abdomen with postcoxal line on basal abdominal ventrite slightly flattened along posterior ventrite margin, ventrite with sparse, long pubescence and small, dense punctures. Ventrites II-VI pubescent throughout, punctures fine, dense. Genitalia with two curved sclerotized arms at bursa copulatrix; apical strut long, flattened laterally, straight sided, slightly widened at apex; spermathecal capsule slender, widened and rounded at cornu.</p><p>Male. Unknown.</p></tp:treatment-sec><tp:treatment-sec sec-type="variation" id="SECID0EKPCI"><title>Variation.</title><p>Unknown.</p></tp:treatment-sec><tp:treatment-sec sec-type="etymology" id="SECID0EPPCI"><title>Etymology.</title><p>The name refers to the basal elytral spot in the shape of butterfly wings.</p></tp:treatment-sec><tp:treatment-sec sec-type="type locality" id="SECID0EUPCI"><title>Type locality.</title><p>Panamá, Chiriqui: Hornito, <named-content xmlns:xlink="http://www.w3.org/1999/xlink" content-type="dwc:verbatimCoordinates" xlink:type="simple"><named-content content-type="geo-json" specific-use="{&#34;type&#34;:&#34;Point&#34;,&#34;coordinates&#34;:[-82.240000,8.747222]}" id="NCID0E4PCI" xlink:type="simple">8°44'50"N, 82°13'84"W</named-content></named-content>.</p></tp:treatment-sec><tp:treatment-sec sec-type="distribution" id="SECID0ECQCI"><title>Distribution.</title><p>Panamá and Costa Rica.</p></tp:treatment-sec><tp:treatment-sec sec-type="discussion" id="SECID0EHQCI"><title>Discussion.</title><p>This species resembles <italic><tp:taxon-name><tp:taxon-name-part taxon-name-part-type="genus" reg="Brachiacantha">B.</tp:taxon-name-part> <tp:taxon-name-part taxon-name-part-type="species" reg="hazel">hazel</tp:taxon-name-part></tp:taxon-name></italic><xref ref-type="bibr" rid="B16">Gordon et al. (2014)</xref> for the basal macula on the elytron, but the color pattern is different in lacking the sub-apical spot over the sutural margin. Gordon and collaborators did not describe the female of <italic><tp:taxon-name><tp:taxon-name-part taxon-name-part-type="genus" reg="Brachiacantha">B.</tp:taxon-name-part> <tp:taxon-name-part taxon-name-part-type="species" reg="hazel">hazel</tp:taxon-name-part></tp:taxon-name></italic>, but the missing sub-apical elytral spot is not associated with sexual dimorphism in <italic><tp:taxon-name><tp:taxon-name-part taxon-name-part-type="genus" reg="Brachiacantha">Brachiacantha</tp:taxon-name-part></tp:taxon-name></italic> species. Another remarkable character of <italic><tp:taxon-name><tp:taxon-name-part taxon-name-part-type="genus" reg="Brachiacantha">B.</tp:taxon-name-part> <tp:taxon-name-part taxon-name-part-type="species" reg="papiliona">papiliona</tp:taxon-name-part></tp:taxon-name></italic> is the presence of a tooth at the apex of the elytral suture, a rare character among <tp:taxon-name><tp:taxon-name-part taxon-name-part-type="family">Coccinellidae</tp:taxon-name-part></tp:taxon-name>.</p></tp:treatment-sec><tp:treatment-sec><!--Section generated to contain objects referenced in tp:taxon-treatment.--><fig id="F3" position="float" orientation="portrait"><object-id xmlns:xlink="http://www.w3.org/1999/xlink" content-type="doi" xlink:type="simple">10.3897/zookeys.1024.56927.figures9-12</object-id><object-id xmlns:xlink="http://www.w3.org/1999/xlink" content-type="arpha" xlink:type="simple">A0399C7B-5E10-5EFE-BE85-7944FCF013C0</object-id><label>Figures 9–12.</label><caption><p><italic><tp:taxon-name><tp:taxon-name-part taxon-name-part-type="genus" reg="Brachiacantha">Brachiacantha</tp:taxon-name-part></tp:taxon-name></italic> sp. <bold>9</bold><italic><tp:taxon-name><tp:taxon-name-part taxon-name-part-type="genus" reg="Brachiacantha">Brachiacantha</tp:taxon-name-part> <tp:taxon-name-part taxon-name-part-type="species" reg="guatemalensis">guatemalensis</tp:taxon-name-part></tp:taxon-name></italic> comb. nov., male <bold>10</bold><italic><tp:taxon-name><tp:taxon-name-part taxon-name-part-type="genus" reg="Brachiacantha">Brachiacantha</tp:taxon-name-part> <tp:taxon-name-part taxon-name-part-type="species" reg="papiliona">papiliona</tp:taxon-name-part></tp:taxon-name></italic> sp. nov., female <bold>11</bold><italic><tp:taxon-name><tp:taxon-name-part taxon-name-part-type="genus" reg="Brachiacantha">Brachiacantha</tp:taxon-name-part> <tp:taxon-name-part taxon-name-part-type="species" reg="mimica">mimica</tp:taxon-name-part></tp:taxon-name></italic> sp. nov., female <bold>12</bold><italic><tp:taxon-name><tp:taxon-name-part taxon-name-part-type="genus" reg="Brachiacantha">Brachiacantha</tp:taxon-name-part> <tp:taxon-name-part taxon-name-part-type="species" reg="gorhami">gorhami</tp:taxon-name-part></tp:taxon-name></italic> comb. nov., female.</p></caption><graphic xmlns:xlink="http://www.w3.org/1999/xlink" xlink:href="zookeys-1024-157-g003.jpg" position="float" orientation="portrait" xlink:type="simple" id="oo_520868.jpg"><uri content-type="original_file" xlink:type="simple">https://binary.pensoft.net/fig/520868</uri></graphic></fig></tp:treatment-sec><ref-list><ref id="B16"><mixed-citation xmlns:xlink="http://www.w3.org/1999/xlink" xlink:type="simple"><person-group><name name-style="western"><surname>Gordon</surname><given-names>RD</given-names></name><name name-style="western"><surname>Canepari</surname><given-names>C</given-names></name><name name-style="western"><surname>Hanley</surname><given-names>G</given-names></name></person-group> (<year>2014</year>) <article-title>South American <tp:taxon-name><tp:taxon-name-part taxon-name-part-type="family">Coccinellidae</tp:taxon-name-part></tp:taxon-name> (<tp:taxon-name><tp:taxon-name-part taxon-name-part-type="order">Coleoptera</tp:taxon-name-part></tp:taxon-name>) Part XVI: systematic revision of <italic><tp:taxon-name><tp:taxon-name-part taxon-name-part-type="genus">Brachiacantha</tp:taxon-name-part></tp:taxon-name></italic> Dejean (<tp:taxon-name><tp:taxon-name-part taxon-name-part-type="subfamily">Coccinellinae</tp:taxon-name-part></tp:taxon-name>: <tp:taxon-name><tp:taxon-name-part taxon-name-part-type="tribe">Hyperaspidini</tp:taxon-name-part></tp:taxon-name>).</article-title><source><tp:taxon-name><tp:taxon-name-part taxon-name-part-type="class">Insecta</tp:taxon-name-part></tp:taxon-name> Mundi</source><volume>390</volume>: <fpage>1</fpage>–<lpage>76</lpage>.</mixed-citation></ref></ref-list></tp:taxon-treatment>
