# Supplementary material for: The Brachiacantha Dejean, 1837 (Coleoptera, Coccinellidae) of Central America
Source: Zookeys. 2021 Mar 16;1024:157–96. doi: 10.3897/zookeys.1024.56927 (PMC7990858; doi:10.3897/zookeys.1024.56927)
Supplement: XML Treatment for Brachiacantha tica [file zookeys.1024.56927-treatment23.xml]

<!DOCTYPE tp:taxon-treatment
  PUBLIC "-//TaxonX//DTD Taxonomic Treatment Publishing DTD v0 20100105//EN" "tax-treatment-NSO.dtd">
<tp:taxon-treatment xmlns:tp="http://www.plazi.org/taxpub"><tp:treatment-meta><kwd-group><label>Taxon classification</label><kwd><named-content xmlns:xlink="http://www.w3.org/1999/xlink" content-type="kingdom">Animalia</named-content></kwd><kwd><named-content xmlns:xlink="http://www.w3.org/1999/xlink" content-type="order">Coleoptera</named-content></kwd><kwd><named-content xmlns:xlink="http://www.w3.org/1999/xlink" content-type="family">Coccinellidae</named-content></kwd></kwd-group><mixed-citation publication-type="journal"><person-group><name><surname>Nestor-Arriola</surname><given-names>Jorge Ismael</given-names></name><name><surname>Toledo-Hernández</surname><given-names>Víctor Hugo</given-names></name><name><surname>Solís</surname><given-names>Ángel</given-names></name><name><surname>González</surname><given-names>Guillermo</given-names></name><name><surname>Větrovec</surname><given-names>Jaroslav</given-names></name></person-group><article-title>The <italic><tp:taxon-name><tp:taxon-name-part taxon-name-part-type="genus" reg="Brachiacantha">Brachiacantha</tp:taxon-name-part></tp:taxon-name></italic> Dejean, 1837 (<tp:taxon-name><tp:taxon-name-part taxon-name-part-type="order">Coleoptera</tp:taxon-name-part></tp:taxon-name>, <tp:taxon-name><tp:taxon-name-part taxon-name-part-type="family">Coccinellidae</tp:taxon-name-part></tp:taxon-name>) of Central America</article-title><source>Zookeys</source><day>16</day><month>3</month><year>2021</year><volume>1024</volume><fpage>157</fpage><lpage>196</lpage><pub-id pub-id-type="doi">10.3897/zookeys.1024.56927</pub-id></mixed-citation></tp:treatment-meta><tp:nomenclature><tp:taxon-name><object-id xmlns:xlink="http://www.w3.org/1999/xlink" content-type="arpha" xlink:type="simple">F7B73900-624C-5E39-A84B-9E769E45EEC4</object-id>
                <tp:taxon-name-part taxon-name-part-type="genus" reg="Brachiacantha">Brachiacantha</tp:taxon-name-part>
                <tp:taxon-name-part taxon-name-part-type="species" reg="tica">tica</tp:taxon-name-part>
                <object-id xmlns:xlink="http://www.w3.org/1999/xlink" content-type="zoobank" xlink:type="simple">http://zoobank.org/8180E24F-BD61-4463-80C1-0E6D19F8DFC4</object-id>
              </tp:taxon-name><tp:taxon-authority>Nestor-Arriola, Toledo-Hernández &amp; Solís</tp:taxon-authority><tp:taxon-status xmlns:xlink="http://www.w3.org/1999/xlink" xlink:type="simple">sp. nov.</tp:taxon-status><xref ref-type="fig" rid="F16">Figures 69–70</xref></tp:nomenclature><tp:treatment-sec sec-type="Holotype" id="SECID0ELTCI"><title>Holotype.</title><p>Female, pinned. Original label: “COSTA RICA, PUNTARENAS, Península de Osa, Rancho Quemado, 200 m, Sep. 1992, col. A. Marín, L-S 292500_511000” (<named-content xmlns:xlink="http://www.w3.org/1999/xlink" content-type="dwc:institutional_code" xlink:type="simple">MNCR</named-content>).</p></tp:treatment-sec><tp:treatment-sec sec-type="Paratypes" id="SECID0EWTCI"><title>Paratypes.</title><p>Costa Rica • 1♀; Puntarenas, same data than the holotype; 10 Sep.-10 Oct. 1993 (<named-content xmlns:xlink="http://www.w3.org/1999/xlink" content-type="dwc:institutional_code" xlink:type="simple">MNCR</named-content>). 1♀; same data as holotype; Dec. 1992; F. A. Quesada leg.; (<named-content xmlns:xlink="http://www.w3.org/1999/xlink" content-type="dwc:institutional_code" xlink:type="simple">MNCR</named-content>). 2♀; Puntarenas, P. N. Corcovado, send. Rio Claro; 1991; L-S 508300_270500 (<named-content xmlns:xlink="http://www.w3.org/1999/xlink" content-type="dwc:institutional_code" xlink:type="simple">MNCR</named-content>). 1♀; Puntarenas, P. N. Corcovado, Est. Sirena; 0–100 m; Mar.-June 1991; L-S 270500_508300 (<named-content xmlns:xlink="http://www.w3.org/1999/xlink" content-type="dwc:institutional_code" xlink:type="simple">MNCR</named-content>). 1♀; same data, 17 June-4 Sep. 1991; malaise trap; (<named-content xmlns:xlink="http://www.w3.org/1999/xlink" content-type="dwc:institutional_code" xlink:type="simple">MNCR</named-content>).</p></tp:treatment-sec><tp:treatment-sec sec-type="diagnosis" id="SECID0EVUCI"><title>Diagnosis.</title><p>Dorsal color black; pronotum anterior angles pale yellow; each elytron with three pale yellow spots, one near the scutellar shield and two near the apex, no humeral or mid-lateral spots. Sponda large and conspicuous.</p></tp:treatment-sec><tp:treatment-sec sec-type="description" id="SECID0E1UCI"><title>Description.</title><p><bold><italic>Holotype</italic>.</bold> Female. Length 2.3 mm, width 1.7 mm; body oval, convex. Dorsal color black except head pale yellow; pronotum with lateral angles pale yellow; elytron with three pale yellow oval spots: scutellar shield spot small, small discal spot in the apical half of elytra, sub-apical spot large and oval (Fig. <xref ref-type="fig" rid="F16">69</xref>). Ventral surface with head, prosternum, metaventrite and abdomen dark brown; legs, mouthparts and antennae yellow. Head punctures small, separated by their diameter, each puncture as large as an eye facet; pronotal punctures larger than head punctures, separated by their diameter; elytral punctures as large as those on pronotum, separated by their diameter; metaventral punctures larger than elytral punctures, separated by their diameter to two diameters. Clypeus slightly emarginated. Carinae on prosternal process straight, larger than half prosternum, convergent, joined near the anterior margin of prosternum but not touching it. Protibia not flanged, basal tooth small, sponda obvious (Fig. <xref ref-type="fig" rid="F16">70</xref>). Basal abdominal ventrite without setal tuft. Abdomen with postcoxal line on basal abdominal ventrite curved, only touching the posterior ventrite margin, ventrite with sparse, long pubescence and small, dense punctures. Ventrites II-VI pubescent throughout, punctures fine, dense. Genitalia not examined.</p><p>Male. Unknown.</p></tp:treatment-sec><tp:treatment-sec sec-type="variation" id="SECID0EOVCI"><title>Variation.</title><p>Length 2.1–2.6mm. Width 1.5–1.8 mm.</p></tp:treatment-sec><tp:treatment-sec sec-type="etymology" id="SECID0ETVCI"><title>Etymology.</title><p>The species name is a popular name for the inhabitants of Costa Rica.</p></tp:treatment-sec><tp:treatment-sec sec-type="type locality" id="SECID0EYVCI"><title>Type locality.</title><p>COSTA RICA, Puntarenas: Península de Osa, Rancho Quemado, <named-content xmlns:xlink="http://www.w3.org/1999/xlink" content-type="dwc:verbatimCoordinates" xlink:type="simple"><named-content content-type="geo-json" specific-use="{&#34;type&#34;:&#34;Point&#34;,&#34;coordinates&#34;:[-83.559392,8.681911]}" id="NCID0EBWCI" xlink:type="simple">8°40'54.88"N, 83°33'33.81"W</named-content></named-content>.</p></tp:treatment-sec><tp:treatment-sec sec-type="distribution" id="SECID0EGWCI"><title>Distribution.</title><p>Costa Rica.</p></tp:treatment-sec><tp:treatment-sec sec-type="discussion" id="SECID0ELWCI"><title>Discussion.</title><p>Although having three spots on each elytron is common in several <italic><tp:taxon-name><tp:taxon-name-part taxon-name-part-type="genus" reg="Brachiacantha">Brachiacantha</tp:taxon-name-part></tp:taxon-name></italic> species, the particular pattern of <italic><tp:taxon-name><tp:taxon-name-part taxon-name-part-type="genus" reg="Brachiacantha">B.</tp:taxon-name-part> <tp:taxon-name-part taxon-name-part-type="species" reg="tica">tica</tp:taxon-name-part></tp:taxon-name></italic>, with one spot in the basal half of the elytron and two in the apical half, is not shared with any other species of the genus.</p></tp:treatment-sec><tp:treatment-sec><!--Section generated to contain objects referenced in tp:taxon-treatment.--><fig id="F16" position="float" orientation="portrait"><object-id xmlns:xlink="http://www.w3.org/1999/xlink" content-type="doi" xlink:type="simple">10.3897/zookeys.1024.56927.figures69-70</object-id><object-id xmlns:xlink="http://www.w3.org/1999/xlink" content-type="arpha" xlink:type="simple">391B65D1-9A25-5FAE-9BA6-6122C5D5F905</object-id><label>Figures 69, 70.</label><caption><p><italic><tp:taxon-name><tp:taxon-name-part taxon-name-part-type="genus" reg="Brachiacantha">Brachiacantha</tp:taxon-name-part> <tp:taxon-name-part taxon-name-part-type="species" reg="tica">tica</tp:taxon-name-part></tp:taxon-name></italic> sp. nov., female <bold>69</bold> Lateral view <bold>70</bold> Protibia.</p></caption><graphic xmlns:xlink="http://www.w3.org/1999/xlink" xlink:href="zookeys-1024-157-g016.jpg" position="float" orientation="portrait" xlink:type="simple" id="oo_520881.jpg"><uri content-type="original_file" xlink:type="simple">https://binary.pensoft.net/fig/520881</uri></graphic></fig></tp:treatment-sec></tp:taxon-treatment>
