# Supplementary material for: The Brachiacantha Dejean, 1837 (Coleoptera, Coccinellidae) of Central America
Source: Zookeys. 2021 Mar 16;1024:157–96. doi: 10.3897/zookeys.1024.56927 (PMC7990858; doi:10.3897/zookeys.1024.56927)
Supplement: XML Treatment for Brachiacantha mimica [file zookeys.1024.56927-treatment24.xml]

<!DOCTYPE tp:taxon-treatment
  PUBLIC "-//TaxonX//DTD Taxonomic Treatment Publishing DTD v0 20100105//EN" "tax-treatment-NSO.dtd">
<tp:taxon-treatment xmlns:tp="http://www.plazi.org/taxpub"><tp:treatment-meta><kwd-group><label>Taxon classification</label><kwd><named-content xmlns:xlink="http://www.w3.org/1999/xlink" content-type="kingdom">Animalia</named-content></kwd><kwd><named-content xmlns:xlink="http://www.w3.org/1999/xlink" content-type="order">Coleoptera</named-content></kwd><kwd><named-content xmlns:xlink="http://www.w3.org/1999/xlink" content-type="family">Coccinellidae</named-content></kwd></kwd-group><mixed-citation publication-type="journal"><person-group><name><surname>Nestor-Arriola</surname><given-names>Jorge Ismael</given-names></name><name><surname>Toledo-Hernández</surname><given-names>Víctor Hugo</given-names></name><name><surname>Solís</surname><given-names>Ángel</given-names></name><name><surname>González</surname><given-names>Guillermo</given-names></name><name><surname>Větrovec</surname><given-names>Jaroslav</given-names></name></person-group><article-title>The <italic><tp:taxon-name><tp:taxon-name-part taxon-name-part-type="genus" reg="Brachiacantha">Brachiacantha</tp:taxon-name-part></tp:taxon-name></italic> Dejean, 1837 (<tp:taxon-name><tp:taxon-name-part taxon-name-part-type="order">Coleoptera</tp:taxon-name-part></tp:taxon-name>, <tp:taxon-name><tp:taxon-name-part taxon-name-part-type="family">Coccinellidae</tp:taxon-name-part></tp:taxon-name>) of Central America</article-title><source>Zookeys</source><day>16</day><month>3</month><year>2021</year><volume>1024</volume><fpage>157</fpage><lpage>196</lpage><pub-id pub-id-type="doi">10.3897/zookeys.1024.56927</pub-id></mixed-citation></tp:treatment-meta><tp:nomenclature><tp:taxon-name><object-id xmlns:xlink="http://www.w3.org/1999/xlink" content-type="arpha" xlink:type="simple">3B7F7C5B-99A4-5512-8D11-863865CCE06D</object-id>
                <tp:taxon-name-part taxon-name-part-type="genus" reg="Brachiacantha">Brachiacantha</tp:taxon-name-part>
                <tp:taxon-name-part taxon-name-part-type="species" reg="mimica">mimica</tp:taxon-name-part>
                <object-id xmlns:xlink="http://www.w3.org/1999/xlink" content-type="zoobank" xlink:type="simple">http://zoobank.org/E8115FF9-80D8-45AF-BF28-19C2B784D002</object-id>
              </tp:taxon-name><tp:taxon-authority>Nestor-Arriola &amp; Toledo-Hernández</tp:taxon-authority><tp:taxon-status xmlns:xlink="http://www.w3.org/1999/xlink" xlink:type="simple">sp. nov.</tp:taxon-status><xref ref-type="fig" rid="F3">Figure 11</xref></tp:nomenclature><tp:treatment-sec sec-type="Holotype" id="SECID0EQYCI"><title>Holotype.</title><p>Female, pinned. Original labels: “GUATEMALA, ANTIGUA, 1500–1600 m, 01-VII-1980, col. N. L. H. Krauss” (<abbrev xmlns:xlink="http://www.w3.org/1999/xlink" content-type="institution" xlink:title="United States National Museum of Natural History, Washington D. C., USA" id="ABBRID0EWYCI" xlink:type="simple">USNMNH</abbrev>).</p></tp:treatment-sec><tp:treatment-sec sec-type="diagnosis" id="SECID0E2YCI"><title>Diagnosis.</title><p>Dorsal color black with three pale yellow spots. Protibial tooth small. Apical elytral suture dentiform.</p></tp:treatment-sec><tp:treatment-sec sec-type="description" id="SECID0EAZCI"><title>Description.</title><p><bold><italic>Holotype</italic>.</bold> Female. Length 2.8 mm, width 2.2 mm; body oval rounded, convex. Dorsal color black except head pale yellow; pronotum with lateral angles and sides yellow; each elytron with three yellow spots in discal, mid-lateral and sub-apical positions (Fig. <xref ref-type="fig" rid="F3">11</xref>). Ventral surface with head, prostermum, and metaventrite brown; abdomen yellowish brown; legs, mouthparts, and antennae yellow. Head punctures small, separated by their diameter or less, each puncture as large as an eye facet; pronotal punctures larger than head punctures, separated by their diameter or less; elytral punctures as large as pronotum punctures, separated by their diameter; metaventral punctures as large as head punctures, separated by their diameter to two diameters. Elytral suture with apex dentiform. Clypeus curved. Carinae on prosternal process convergent, joined near the anterior prosternal border, larger than half prosternum. Protibia not flanged, basal tooth small. Basal abdominal ventrite without setal tuft. Abdomen with postcoxal line on basal abdominal ventrite slightly flattened along posterior ventrite margin, ventrite with sparse, long pubescence and small, dense punctures. Genitalia not examined.</p><p>Male. Unknown.</p></tp:treatment-sec><tp:treatment-sec sec-type="variation" id="SECID0EQZCI"><title>Variation.</title><p>Unknown.</p></tp:treatment-sec><tp:treatment-sec sec-type="Etiology" id="SECID0EVZCI"><title>Etiology.</title><p>The name refers to its similarity to other <italic><tp:taxon-name><tp:taxon-name-part taxon-name-part-type="genus" reg="Brachiacantha">Brachiacantha</tp:taxon-name-part></tp:taxon-name></italic> species.</p></tp:treatment-sec><tp:treatment-sec sec-type="type locality" id="SECID0EC1CI"><title>Type locality.</title><p>GUATEMALA, Sacatepequez: Antigua Guatemala, <named-content xmlns:xlink="http://www.w3.org/1999/xlink" content-type="dwc:verbatimCoordinates" xlink:type="simple"><named-content content-type="geo-json" specific-use="{&#34;type&#34;:&#34;Point&#34;,&#34;coordinates&#34;:[-90.733333,14.550000]}" id="NCID0EL1CI" xlink:type="simple">14°33'N, 90°44'W</named-content></named-content>.</p></tp:treatment-sec><tp:treatment-sec sec-type="distribution" id="SECID0EQ1CI"><title>Distribution.</title><p>Guatemala.</p></tp:treatment-sec><tp:treatment-sec sec-type="discussion" id="SECID0EV1CI"><title>Discussion.</title><p>This species is very similar to <italic><tp:taxon-name><tp:taxon-name-part taxon-name-part-type="genus" reg="Brachiacantha">B.</tp:taxon-name-part> <tp:taxon-name-part taxon-name-part-type="species" reg="bistripustulata">bistripustulata</tp:taxon-name-part></tp:taxon-name></italic> and allies, but the pale-colored head and the yellowish ventral color of <italic><tp:taxon-name><tp:taxon-name-part taxon-name-part-type="genus" reg="Brachiacantha"/><tp:taxon-name-part taxon-name-part-type="species" reg="mimica">mimica</tp:taxon-name-part></tp:taxon-name></italic> marks the difference. The apical dentate elytral suture is shared only with <italic><tp:taxon-name><tp:taxon-name-part taxon-name-part-type="genus" reg="Brachiacantha">B.</tp:taxon-name-part> <tp:taxon-name-part taxon-name-part-type="species" reg="papiliona">papiliona</tp:taxon-name-part></tp:taxon-name></italic>.</p></tp:treatment-sec><tp:treatment-sec><!--Section generated to contain objects referenced in tp:taxon-treatment.--><fig id="F3" position="float" orientation="portrait"><object-id xmlns:xlink="http://www.w3.org/1999/xlink" content-type="doi" xlink:type="simple">10.3897/zookeys.1024.56927.figures9-12</object-id><object-id xmlns:xlink="http://www.w3.org/1999/xlink" content-type="arpha" xlink:type="simple">A0399C7B-5E10-5EFE-BE85-7944FCF013C0</object-id><label>Figures 9–12.</label><caption><p><italic><tp:taxon-name><tp:taxon-name-part taxon-name-part-type="genus" reg="Brachiacantha">Brachiacantha</tp:taxon-name-part></tp:taxon-name></italic> sp. <bold>9</bold><italic><tp:taxon-name><tp:taxon-name-part taxon-name-part-type="genus" reg="Brachiacantha">Brachiacantha</tp:taxon-name-part> <tp:taxon-name-part taxon-name-part-type="species" reg="guatemalensis">guatemalensis</tp:taxon-name-part></tp:taxon-name></italic> comb. nov., male <bold>10</bold><italic><tp:taxon-name><tp:taxon-name-part taxon-name-part-type="genus" reg="Brachiacantha">Brachiacantha</tp:taxon-name-part> <tp:taxon-name-part taxon-name-part-type="species" reg="papiliona">papiliona</tp:taxon-name-part></tp:taxon-name></italic> sp. nov., female <bold>11</bold><italic><tp:taxon-name><tp:taxon-name-part taxon-name-part-type="genus" reg="Brachiacantha">Brachiacantha</tp:taxon-name-part> <tp:taxon-name-part taxon-name-part-type="species" reg="mimica">mimica</tp:taxon-name-part></tp:taxon-name></italic> sp. nov., female <bold>12</bold><italic><tp:taxon-name><tp:taxon-name-part taxon-name-part-type="genus" reg="Brachiacantha">Brachiacantha</tp:taxon-name-part> <tp:taxon-name-part taxon-name-part-type="species" reg="gorhami">gorhami</tp:taxon-name-part></tp:taxon-name></italic> comb. nov., female.</p></caption><graphic xmlns:xlink="http://www.w3.org/1999/xlink" xlink:href="zookeys-1024-157-g003.jpg" position="float" orientation="portrait" xlink:type="simple" id="oo_520868.jpg"><uri content-type="original_file" xlink:type="simple">https://binary.pensoft.net/fig/520868</uri></graphic></fig></tp:treatment-sec></tp:taxon-treatment>
