# Supplementary material for: The Brachiacantha Dejean, 1837 (Coleoptera, Coccinellidae) of Central America
Source: Zookeys. 2021 Mar 16;1024:157–96. doi: 10.3897/zookeys.1024.56927 (PMC7990858; doi:10.3897/zookeys.1024.56927)
Supplement: XML Treatment for Brachiacantha gorhami [file zookeys.1024.56927-treatment25.xml]

<!DOCTYPE tp:taxon-treatment
  PUBLIC "-//TaxonX//DTD Taxonomic Treatment Publishing DTD v0 20100105//EN" "tax-treatment-NSO.dtd">
<tp:taxon-treatment xmlns:tp="http://www.plazi.org/taxpub"><tp:treatment-meta><kwd-group><label>Taxon classification</label><kwd><named-content xmlns:xlink="http://www.w3.org/1999/xlink" content-type="kingdom">Animalia</named-content></kwd><kwd><named-content xmlns:xlink="http://www.w3.org/1999/xlink" content-type="order">Coleoptera</named-content></kwd><kwd><named-content xmlns:xlink="http://www.w3.org/1999/xlink" content-type="family">Coccinellidae</named-content></kwd></kwd-group><mixed-citation publication-type="journal"><person-group><name><surname>Nestor-Arriola</surname><given-names>Jorge Ismael</given-names></name><name><surname>Toledo-Hernández</surname><given-names>Víctor Hugo</given-names></name><name><surname>Solís</surname><given-names>Ángel</given-names></name><name><surname>González</surname><given-names>Guillermo</given-names></name><name><surname>Větrovec</surname><given-names>Jaroslav</given-names></name></person-group><article-title>The <italic><tp:taxon-name><tp:taxon-name-part taxon-name-part-type="genus" reg="Brachiacantha">Brachiacantha</tp:taxon-name-part></tp:taxon-name></italic> Dejean, 1837 (<tp:taxon-name><tp:taxon-name-part taxon-name-part-type="order">Coleoptera</tp:taxon-name-part></tp:taxon-name>, <tp:taxon-name><tp:taxon-name-part taxon-name-part-type="family">Coccinellidae</tp:taxon-name-part></tp:taxon-name>) of Central America</article-title><source>Zookeys</source><day>16</day><month>3</month><year>2021</year><volume>1024</volume><fpage>157</fpage><lpage>196</lpage><pub-id pub-id-type="doi">10.3897/zookeys.1024.56927</pub-id></mixed-citation></tp:treatment-meta><tp:nomenclature><tp:taxon-name><object-id xmlns:xlink="http://www.w3.org/1999/xlink" content-type="arpha" xlink:type="simple">24119BE8-686A-536E-818D-44DC8BEFDAC9</object-id>
                <tp:taxon-name-part taxon-name-part-type="genus" reg="Brachiacantha">Brachiacantha</tp:taxon-name-part>
                <tp:taxon-name-part taxon-name-part-type="species" reg="gorhami">gorhami</tp:taxon-name-part>
              </tp:taxon-name><tp:taxon-authority>(Weise)</tp:taxon-authority><tp:taxon-status xmlns:xlink="http://www.w3.org/1999/xlink" xlink:type="simple">comb. nov.</tp:taxon-status><xref ref-type="fig" rid="F3">Figure 12</xref><tp:nomenclature-citation-list><tp:nomenclature-citation><tp:taxon-name>
                    <tp:taxon-name-part taxon-name-part-type="genus" reg="Coccinella">Coccinella</tp:taxon-name-part> <tp:taxon-name-part taxon-name-part-type="species" reg="pantherina">pantherina</tp:taxon-name-part></tp:taxon-name><comment>Gorham, 1892: 161, tab. IX, fig. 9 (non <tp:taxon-name><tp:taxon-name-part taxon-name-part-type="genus" reg="Coccinella">Coccinella</tp:taxon-name-part> <tp:taxon-name-part taxon-name-part-type="species" reg="pantherina">pantherina</tp:taxon-name-part></tp:taxon-name> Linnaeus, 1758: 368) (non <tp:taxon-name><tp:taxon-name-part taxon-name-part-type="genus" reg="Coccinella">Coccinella</tp:taxon-name-part> <tp:taxon-name-part taxon-name-part-type="species" reg="pantherina">pantherina</tp:taxon-name-part></tp:taxon-name> DeGeer, 1773).</comment></tp:nomenclature-citation><tp:nomenclature-citation><tp:taxon-name>
                    <tp:taxon-name-part taxon-name-part-type="genus" reg="Coccinella">Coccinella</tp:taxon-name-part> <tp:taxon-name-part taxon-name-part-type="species" reg="gorhami">gorhami</tp:taxon-name-part></tp:taxon-name><comment>Weise, 1904: 357.</comment></tp:nomenclature-citation></tp:nomenclature-citation-list></tp:nomenclature><tp:treatment-sec sec-type="material" id="SECID0ES5CI"><title>Material examined.</title><p>El Salvador • 1♀; Montecristo, 23 km N of Metapan; 2300 m; 10 May 1971; H. F. Howden leg. (<abbrev xmlns:xlink="http://www.w3.org/1999/xlink" content-type="institution" xlink:title="United States National Museum of Natural History, Washington D. C., USA" id="ABBRID0EY5CI" xlink:type="simple">USNMNH</abbrev>).</p></tp:treatment-sec><tp:treatment-sec sec-type="diagnosis" id="SECID0E45CI"><title>Diagnosis.</title><p>Dorsal color pale yellow except head with brown clypeus and black above the eyes; pronotum with a black macula on the posterior margin and two large convergent subtriangular spots at center; scutellar shield black; each elytron with five black marks: a vitta on the elytral suture extending laterally in the second half of the elytron, an oval spot at the humeral callus, an elongated spot parallel to the sutural margin in the basal half of the elytron, an oval spot at middle and a small spot on the lateral margin in the apical half of the elytron (Fig. <xref ref-type="fig" rid="F3">12</xref>). Ventral surface brown. Protibial tooth small.</p></tp:treatment-sec><tp:treatment-sec sec-type="variation" id="SECID0EH6CI"><title>Variation.</title><p>Unknown.</p></tp:treatment-sec><tp:treatment-sec sec-type="distribution" id="SECID0EM6CI"><title>Distribution.</title><p>El Salvador and Guatemala. New record to El Salvador.</p></tp:treatment-sec><tp:treatment-sec sec-type="discussion" id="SECID0ER6CI"><title>Discussion.</title><p>The material was identified using the descriptions and tables of Gorham. The species was described by Gorham as <italic><tp:taxon-name><tp:taxon-name-part taxon-name-part-type="genus" reg="Coccinella">Coccinella</tp:taxon-name-part> <tp:taxon-name-part taxon-name-part-type="species" reg="pantherina">pantherina</tp:taxon-name-part></tp:taxon-name></italic>, but the name was preoccupied by a junior synonym of <italic><tp:taxon-name><tp:taxon-name-part taxon-name-part-type="genus" reg="Adalia">Adalia</tp:taxon-name-part> <tp:taxon-name-part taxon-name-part-type="species" reg="bipunctata">bipunctata</tp:taxon-name-part></tp:taxon-name></italic> (Linnaeus, 1758) and a junior synonym of <italic><tp:taxon-name><tp:taxon-name-part taxon-name-part-type="genus" reg="Adalia">Adalia</tp:taxon-name-part> <tp:taxon-name-part taxon-name-part-type="species" reg="decempunctata">decempunctata</tp:taxon-name-part></tp:taxon-name></italic> (DeGeer, 1773). <xref ref-type="bibr" rid="B34">Weise (1903)</xref> noticed the homonymy and created the name <italic><tp:taxon-name><tp:taxon-name-part taxon-name-part-type="genus" reg="Coccinella">Coccinella</tp:taxon-name-part> <tp:taxon-name-part taxon-name-part-type="species" reg="gorhami">gorhami</tp:taxon-name-part></tp:taxon-name></italic> for the species.</p><p>Although Gorham placed the species as a member of the genus <italic><tp:taxon-name><tp:taxon-name-part taxon-name-part-type="genus" reg="Coccinella">Coccinella</tp:taxon-name-part></tp:taxon-name></italic>, he compared it with the species <italic><tp:taxon-name><tp:taxon-name-part taxon-name-part-type="genus" reg="Brachiacantha">B.</tp:taxon-name-part> <tp:taxon-name-part taxon-name-part-type="species" reg="lepida">lepida</tp:taxon-name-part></tp:taxon-name></italic>, thus indicating the small size of the species. In the last century, several species originally described as <italic><tp:taxon-name><tp:taxon-name-part taxon-name-part-type="genus" reg="Coccinella">Coccinella</tp:taxon-name-part></tp:taxon-name></italic> have been revised and assigned to other genera such as <italic><tp:taxon-name><tp:taxon-name-part taxon-name-part-type="genus" reg="Mulsantina">Mulsantina</tp:taxon-name-part></tp:taxon-name></italic> and <italic><tp:taxon-name><tp:taxon-name-part taxon-name-part-type="genus" reg="Cycloneda">Cycloneda</tp:taxon-name-part></tp:taxon-name></italic>, but there are still several species which need revision. The specimen examined corresponded to the description and figures of Gorham (1892), but the presence of eye emarginated by the eye canthus, the lack of large abdominal primary pores between fourth and fifth ventrites and the presence of a small tibial tooth identified the species as a member of <italic><tp:taxon-name><tp:taxon-name-part taxon-name-part-type="genus" reg="Brachiacantha">Brachiacantha</tp:taxon-name-part></tp:taxon-name></italic>. The dorsal coloration is unique among <italic><tp:taxon-name><tp:taxon-name-part taxon-name-part-type="genus" reg="Brachiacantha">Brachiacantha</tp:taxon-name-part></tp:taxon-name></italic> species but is similar to those of other genera like <italic><tp:taxon-name><tp:taxon-name-part taxon-name-part-type="genus" reg="Dilatitibialis">Dilatitibialis</tp:taxon-name-part></tp:taxon-name></italic>, <italic><tp:taxon-name><tp:taxon-name-part taxon-name-part-type="genus" reg="Serratitibia">Serratitibia</tp:taxon-name-part></tp:taxon-name></italic>, and <italic><tp:taxon-name><tp:taxon-name-part taxon-name-part-type="genus" reg="Cyrea">Cyrea</tp:taxon-name-part></tp:taxon-name></italic>. A revision of the original material may be needed to confirm the taxonomic changes.</p><fig id="F5" position="float" orientation="portrait"><object-id xmlns:xlink="http://www.w3.org/1999/xlink" content-type="doi" xlink:type="simple">10.3897/zookeys.1024.56927.figures21-24</object-id><object-id xmlns:xlink="http://www.w3.org/1999/xlink" content-type="arpha" xlink:type="simple">87030A0B-1FDC-5517-94B0-8FF3A421E5B6</object-id><label>Figures 21–24.</label><caption><p><italic><tp:taxon-name><tp:taxon-name-part taxon-name-part-type="genus" reg="Brachiacantha">Brachiacantha</tp:taxon-name-part> <tp:taxon-name-part taxon-name-part-type="species" reg="nubes">nubes</tp:taxon-name-part></tp:taxon-name></italic> sp. nov., male <bold>21</bold> Dorsal view <bold>22</bold> Abdomen <bold>23</bold> Tegmen, lateral view <bold>24</bold> Tegmen, concave side view.</p></caption><graphic xmlns:xlink="http://www.w3.org/1999/xlink" xlink:href="zookeys-1024-157-g005.jpg" position="float" orientation="portrait" xlink:type="simple" id="oo_520870.jpg"><uri content-type="original_file" xlink:type="simple">https://binary.pensoft.net/fig/520870</uri></graphic></fig><fig id="F6" position="float" orientation="portrait"><object-id xmlns:xlink="http://www.w3.org/1999/xlink" content-type="doi" xlink:type="simple">10.3897/zookeys.1024.56927.figures25-28</object-id><object-id xmlns:xlink="http://www.w3.org/1999/xlink" content-type="arpha" xlink:type="simple">93F78C2D-3D30-5459-BC6C-1588334A59A2</object-id><label>Figures 25–28.</label><caption><p><italic><tp:taxon-name><tp:taxon-name-part taxon-name-part-type="genus" reg="Brachiacantha">Brachiacantha</tp:taxon-name-part> <tp:taxon-name-part taxon-name-part-type="species" reg="fenestrata">fenestrata</tp:taxon-name-part></tp:taxon-name></italic>, male genitalia <bold>25</bold> Tegmen <bold>26</bold> Tegmen lateral view <bold>27</bold> Penis <bold>28</bold> Penis apex.</p></caption><graphic xmlns:xlink="http://www.w3.org/1999/xlink" xlink:href="zookeys-1024-157-g006.jpg" position="float" orientation="portrait" xlink:type="simple" id="oo_520871.jpg"><uri content-type="original_file" xlink:type="simple">https://binary.pensoft.net/fig/520871</uri></graphic></fig><fig id="F7" position="float" orientation="portrait"><object-id xmlns:xlink="http://www.w3.org/1999/xlink" content-type="doi" xlink:type="simple">10.3897/zookeys.1024.56927.figures29-32</object-id><object-id xmlns:xlink="http://www.w3.org/1999/xlink" content-type="arpha" xlink:type="simple">3092D9ED-FFDD-5531-B0C0-EADA60861F4A</object-id><label>Figures 29–32.</label><caption><p><italic><tp:taxon-name><tp:taxon-name-part taxon-name-part-type="genus" reg="Brachiacantha">Brachiacantha</tp:taxon-name-part> <tp:taxon-name-part taxon-name-part-type="species" reg="octostigma">octostigma</tp:taxon-name-part></tp:taxon-name></italic>, male genitalia <bold>29</bold> Tegmen, lateral view <bold>30</bold> Tegmen <bold>31</bold> Penis <bold>32</bold> Penis apex.</p></caption><graphic xmlns:xlink="http://www.w3.org/1999/xlink" xlink:href="zookeys-1024-157-g007.jpg" position="float" orientation="portrait" xlink:type="simple" id="oo_520872.jpg"><uri content-type="original_file" xlink:type="simple">https://binary.pensoft.net/fig/520872</uri></graphic></fig><fig id="F8" position="float" orientation="portrait"><object-id xmlns:xlink="http://www.w3.org/1999/xlink" content-type="doi" xlink:type="simple">10.3897/zookeys.1024.56927.figures33-36</object-id><object-id xmlns:xlink="http://www.w3.org/1999/xlink" content-type="arpha" xlink:type="simple">CD318C7C-6649-5C95-8E92-79423C39B526</object-id><label>Figures 33–36.</label><caption><p><italic><tp:taxon-name><tp:taxon-name-part taxon-name-part-type="genus" reg="Brachiacantha">Brachiacantha</tp:taxon-name-part> <tp:taxon-name-part taxon-name-part-type="species" reg="bipartita">bipartita</tp:taxon-name-part></tp:taxon-name></italic>, male genitalia <bold>33</bold> Tegmen, lateral view <bold>34</bold> Tegmen <bold>35</bold> Penis <bold>36</bold> Penis apex.</p></caption><graphic xmlns:xlink="http://www.w3.org/1999/xlink" xlink:href="zookeys-1024-157-g008.jpg" position="float" orientation="portrait" xlink:type="simple" id="oo_520873.jpg"><uri content-type="original_file" xlink:type="simple">https://binary.pensoft.net/fig/520873</uri></graphic></fig><fig id="F9" position="float" orientation="portrait"><object-id xmlns:xlink="http://www.w3.org/1999/xlink" content-type="doi" xlink:type="simple">10.3897/zookeys.1024.56927.figures37-40</object-id><object-id xmlns:xlink="http://www.w3.org/1999/xlink" content-type="arpha" xlink:type="simple">B39C36CC-DDA6-51D9-B7ED-D2CE826D6F02</object-id><label>Figures 37–40.</label><caption><p><italic><tp:taxon-name><tp:taxon-name-part taxon-name-part-type="genus" reg="Brachiacantha">Brachiacantha</tp:taxon-name-part> <tp:taxon-name-part taxon-name-part-type="species" reg="aperta">aperta</tp:taxon-name-part></tp:taxon-name></italic>, male genitalia <bold>37</bold> Penis <bold>38</bold> Penis apex <bold>39</bold> Tegmen, lateral view <bold>40</bold> Tegmen.</p></caption><graphic xmlns:xlink="http://www.w3.org/1999/xlink" xlink:href="zookeys-1024-157-g009.jpg" position="float" orientation="portrait" xlink:type="simple" id="oo_520874.jpg"><uri content-type="original_file" xlink:type="simple">https://binary.pensoft.net/fig/520874</uri></graphic></fig><fig id="F10" position="float" orientation="portrait"><object-id xmlns:xlink="http://www.w3.org/1999/xlink" content-type="doi" xlink:type="simple">10.3897/zookeys.1024.56927.figures41-45</object-id><object-id xmlns:xlink="http://www.w3.org/1999/xlink" content-type="arpha" xlink:type="simple">C80BE6C5-F9B1-580A-B18F-B10605E94561</object-id><label>Figures 41–45.</label><caption><p><italic><tp:taxon-name><tp:taxon-name-part taxon-name-part-type="genus" reg="Brachiacantha">Brachiacantha</tp:taxon-name-part> <tp:taxon-name-part taxon-name-part-type="species" reg="dentata">dentata</tp:taxon-name-part></tp:taxon-name></italic> sp. nov., male <bold>41</bold> Dorsal view <bold>42</bold> Abdomen <bold>43</bold> Tegmen, lateral view <bold>44</bold> Tegmen <bold>45</bold> Penis.</p></caption><graphic xmlns:xlink="http://www.w3.org/1999/xlink" xlink:href="zookeys-1024-157-g010.jpg" position="float" orientation="portrait" xlink:type="simple" id="oo_520875.jpg"><uri content-type="original_file" xlink:type="simple">https://binary.pensoft.net/fig/520875</uri></graphic></fig><fig id="F11" position="float" orientation="portrait"><object-id xmlns:xlink="http://www.w3.org/1999/xlink" content-type="doi" xlink:type="simple">10.3897/zookeys.1024.56927.figures46-51</object-id><object-id xmlns:xlink="http://www.w3.org/1999/xlink" content-type="arpha" xlink:type="simple">6A5FB211-7438-55A1-86E6-2C02056B6854</object-id><label>Figures 46–51.</label><caption><p><italic><tp:taxon-name><tp:taxon-name-part taxon-name-part-type="genus" reg="Brachiacantha">Brachiacantha</tp:taxon-name-part> <tp:taxon-name-part taxon-name-part-type="species" reg="aurantiapleura">aurantiapleura</tp:taxon-name-part></tp:taxon-name></italic> sp. nov., male <bold>46</bold> Lateral view <bold>47</bold> Protibia <bold>48</bold> Abdomen <bold>49</bold> Tegmen, lateral view <bold>50</bold> Tegmen <bold>51</bold> Penis.</p></caption><graphic xmlns:xlink="http://www.w3.org/1999/xlink" xlink:href="zookeys-1024-157-g011.jpg" position="float" orientation="portrait" xlink:type="simple" id="oo_520876.jpg"><uri content-type="original_file" xlink:type="simple">https://binary.pensoft.net/fig/520876</uri></graphic></fig><fig id="F12" position="float" orientation="portrait"><object-id xmlns:xlink="http://www.w3.org/1999/xlink" content-type="doi" xlink:type="simple">10.3897/zookeys.1024.56927.figures52-55</object-id><object-id xmlns:xlink="http://www.w3.org/1999/xlink" content-type="arpha" xlink:type="simple">633D8DD6-25C2-5CCF-B36F-D44B91BC4D2A</object-id><label>Figures 52–55.</label><caption><p><italic><tp:taxon-name><tp:taxon-name-part taxon-name-part-type="genus" reg="Brachiacantha">Brachiacantha</tp:taxon-name-part> <tp:taxon-name-part taxon-name-part-type="species" reg="isthmena">isthmena</tp:taxon-name-part></tp:taxon-name></italic> sp. nov., male genitalia <bold>52</bold> Tegmen, lateral view <bold>53</bold> Tegmen <bold>54</bold> Penis <bold>55</bold> Penis apex.</p></caption><graphic xmlns:xlink="http://www.w3.org/1999/xlink" xlink:href="zookeys-1024-157-g012.jpg" position="float" orientation="portrait" xlink:type="simple" id="oo_520877.jpg"><uri content-type="original_file" xlink:type="simple">https://binary.pensoft.net/fig/520877</uri></graphic></fig><fig id="F13" position="float" orientation="portrait"><object-id xmlns:xlink="http://www.w3.org/1999/xlink" content-type="doi" xlink:type="simple">10.3897/zookeys.1024.56927.figures56-58</object-id><object-id xmlns:xlink="http://www.w3.org/1999/xlink" content-type="arpha" xlink:type="simple">88F442EB-F3C1-5D80-A537-BA766B3F76FD</object-id><label>Figures 56–58.</label><caption><p><italic><tp:taxon-name><tp:taxon-name-part taxon-name-part-type="genus" reg="Brachiacantha">Brachiacantha</tp:taxon-name-part> <tp:taxon-name-part taxon-name-part-type="species" reg="guatemalensis">guatemalensis</tp:taxon-name-part></tp:taxon-name></italic> comb. nov., male <bold>56</bold> Penis <bold>57</bold> Penis apex <bold>58</bold> Tegmen.</p></caption><graphic xmlns:xlink="http://www.w3.org/1999/xlink" xlink:href="zookeys-1024-157-g013.jpg" position="float" orientation="portrait" xlink:type="simple" id="oo_520878.jpg"><uri content-type="original_file" xlink:type="simple">https://binary.pensoft.net/fig/520878</uri></graphic></fig><fig id="F14" position="float" orientation="portrait"><object-id xmlns:xlink="http://www.w3.org/1999/xlink" content-type="doi" xlink:type="simple">10.3897/zookeys.1024.56927.figures59-64</object-id><object-id xmlns:xlink="http://www.w3.org/1999/xlink" content-type="arpha" xlink:type="simple">2590300B-FF0A-57F9-A21A-AEB3523FFF26</object-id><label>Figures 59–64.</label><caption><p><italic><tp:taxon-name><tp:taxon-name-part taxon-name-part-type="genus" reg="Brachiacantha">Brachiacantha</tp:taxon-name-part> <tp:taxon-name-part taxon-name-part-type="species" reg="invertita">invertita</tp:taxon-name-part></tp:taxon-name></italic> sp. nov., male <bold>59</bold> Dorsal view <bold>60</bold> Abdomen <bold>61</bold> Tegmen <bold>62</bold> Tegmen lateral view <bold>63</bold> Penis <bold>64</bold> Penis apex.</p></caption><graphic xmlns:xlink="http://www.w3.org/1999/xlink" xlink:href="zookeys-1024-157-g014.jpg" position="float" orientation="portrait" xlink:type="simple" id="oo_520879.jpg"><uri content-type="original_file" xlink:type="simple">https://binary.pensoft.net/fig/520879</uri></graphic></fig><fig id="F15" position="float" orientation="portrait"><object-id xmlns:xlink="http://www.w3.org/1999/xlink" content-type="doi" xlink:type="simple">10.3897/zookeys.1024.56927.figures65-68</object-id><object-id xmlns:xlink="http://www.w3.org/1999/xlink" content-type="arpha" xlink:type="simple">6E14D411-3FC6-578F-8D05-1AA9FAF64FE5</object-id><label>Figures 65–68.</label><caption><p><italic><tp:taxon-name><tp:taxon-name-part taxon-name-part-type="genus" reg="Brachiacantha">Brachiacantha</tp:taxon-name-part> <tp:taxon-name-part taxon-name-part-type="species" reg="cachensis">cachensis</tp:taxon-name-part></tp:taxon-name></italic>, male genitalia <bold>65</bold> Tegmen <bold>66</bold> Tegmen lateral view <bold>67</bold> Penis <bold>68</bold> Penis apex.</p></caption><graphic xmlns:xlink="http://www.w3.org/1999/xlink" xlink:href="zookeys-1024-157-g015.jpg" position="float" orientation="portrait" xlink:type="simple" id="oo_520880.jpg"><uri content-type="original_file" xlink:type="simple">https://binary.pensoft.net/fig/520880</uri></graphic></fig><fig id="F16" position="float" orientation="portrait"><object-id xmlns:xlink="http://www.w3.org/1999/xlink" content-type="doi" xlink:type="simple">10.3897/zookeys.1024.56927.figures69-70</object-id><object-id xmlns:xlink="http://www.w3.org/1999/xlink" content-type="arpha" xlink:type="simple">391B65D1-9A25-5FAE-9BA6-6122C5D5F905</object-id><label>Figures 69, 70.</label><caption><p><italic><tp:taxon-name><tp:taxon-name-part taxon-name-part-type="genus" reg="Brachiacantha">Brachiacantha</tp:taxon-name-part> <tp:taxon-name-part taxon-name-part-type="species" reg="tica">tica</tp:taxon-name-part></tp:taxon-name></italic> sp. nov., female <bold>69</bold> Lateral view <bold>70</bold> Protibia.</p></caption><graphic xmlns:xlink="http://www.w3.org/1999/xlink" xlink:href="zookeys-1024-157-g016.jpg" position="float" orientation="portrait" xlink:type="simple" id="oo_520881.jpg"><uri content-type="original_file" xlink:type="simple">https://binary.pensoft.net/fig/520881</uri></graphic></fig></tp:treatment-sec><tp:treatment-sec><!--Section generated to contain objects referenced in tp:taxon-treatment.--><fig id="F3" position="float" orientation="portrait"><object-id xmlns:xlink="http://www.w3.org/1999/xlink" content-type="doi" xlink:type="simple">10.3897/zookeys.1024.56927.figures9-12</object-id><object-id xmlns:xlink="http://www.w3.org/1999/xlink" content-type="arpha" xlink:type="simple">A0399C7B-5E10-5EFE-BE85-7944FCF013C0</object-id><label>Figures 9–12.</label><caption><p><italic><tp:taxon-name><tp:taxon-name-part taxon-name-part-type="genus" reg="Brachiacantha">Brachiacantha</tp:taxon-name-part></tp:taxon-name></italic> sp. <bold>9</bold><italic><tp:taxon-name><tp:taxon-name-part taxon-name-part-type="genus" reg="Brachiacantha">Brachiacantha</tp:taxon-name-part> <tp:taxon-name-part taxon-name-part-type="species" reg="guatemalensis">guatemalensis</tp:taxon-name-part></tp:taxon-name></italic> comb. nov., male <bold>10</bold><italic><tp:taxon-name><tp:taxon-name-part taxon-name-part-type="genus" reg="Brachiacantha">Brachiacantha</tp:taxon-name-part> <tp:taxon-name-part taxon-name-part-type="species" reg="papiliona">papiliona</tp:taxon-name-part></tp:taxon-name></italic> sp. nov., female <bold>11</bold><italic><tp:taxon-name><tp:taxon-name-part taxon-name-part-type="genus" reg="Brachiacantha">Brachiacantha</tp:taxon-name-part> <tp:taxon-name-part taxon-name-part-type="species" reg="mimica">mimica</tp:taxon-name-part></tp:taxon-name></italic> sp. nov., female <bold>12</bold><italic><tp:taxon-name><tp:taxon-name-part taxon-name-part-type="genus" reg="Brachiacantha">Brachiacantha</tp:taxon-name-part> <tp:taxon-name-part taxon-name-part-type="species" reg="gorhami">gorhami</tp:taxon-name-part></tp:taxon-name></italic> comb. nov., female.</p></caption><graphic xmlns:xlink="http://www.w3.org/1999/xlink" xlink:href="zookeys-1024-157-g003.jpg" position="float" orientation="portrait" xlink:type="simple" id="oo_520868.jpg"><uri content-type="original_file" xlink:type="simple">https://binary.pensoft.net/fig/520868</uri></graphic></fig></tp:treatment-sec><ref-list><ref id="B34"><mixed-citation xmlns:xlink="http://www.w3.org/1999/xlink" xlink:type="simple"><person-group><name name-style="western"><surname>Weise</surname><given-names>J</given-names></name></person-group> (<year>1903</year>) Drei neue Coccinellen. Deutsche Entomologische Zeitschrift 207–208. <ext-link xlink:type="simple" ext-link-type="doi" xlink:href="10.1002/mmnd.48019030205">https://doi.org/10.1002/mmnd.48019030205</ext-link></mixed-citation></ref></ref-list></tp:taxon-treatment>
